# Supplementary material for: Engineering sulfonate group donor regeneration systems to boost biosynthesis of sulfated compounds
Source: Nat Commun. 2023 Nov 10;14:7297. doi: 10.1038/s41467-023-43195-1 (PMC10638397; doi:10.1038/s41467-023-43195-1)
Supplement: Supplementary file 4 — Supplementary Data 1 [file 41467_2023_43195_MOESM4_ESM.xlsx]

## Sheet: Sheet1
	Strains or plasmid	Characteristics	Source
	E. coli strains
	E. coli JM109	Cloning host	Invitrogen
	E. coli BL21(DE3)	Expression host	Invitrogen
	E. coli	Genomic overexpression of gene cysPUWA by T7 promoter	This work
	::PT7 cysPUWA
	Plasmid
	pET-28a (+)	Expression vector, KanR	Novagen
	pET28a-ASAK	pET-28a (+) carrying ATP sulfurylase gene of S. cereviase and APS kinase gene of E. coli with flexible linker, KanR	Previous work1
	pET28a-ATPSS	pET-28a (+) carrying ATP sulfurylase gene, KanR	Previous work1
	pCold-AST IV	pColdIII carrying rat aryl sulfotransferases IV gene, AmpR	Previous work2
	pET28a-stf0	pET-28a (+) carrying gene trehalose 2-sulfotransferase from Mycolicibacterium hassiacum DSM 44199, KanR	This work
	pET28a-est	pET-28a (+) carrying estrogen sulfotransferase gene from Rattus norvegicus, KanR	This work
	P. pastoris-hNST	P. pastoris derivative, P. pastoris GS115 harboring plasmid pPIC3.5K-hNST1 (SalI)	Previous work3
	P. pastoris-C4ST	pET-28a (+) carrying chondroitin 4-sulfotransferase from Mus musculus, KanR	Previous work4
	pET28a-KpCysQ	pET-28a (+) carrying PAP 3'-dephosphatase gene PAS_chr2-1_0547 of Komagataella phaffii GS115. KanR	This work
	pET28a-EcCysQ	pET-28a (+) carrying PAP 3'-dephosphatase gene cysQ of Escherichia coli str. K-12 substr. MG1655. KanR	This work
	pET28a-ScCysQ	pET-28a (+) carrying PAP 3'-dephosphatase gene MET22 of Saccharomyces cerevisiae S288C. KanR	This work
	pET28a-PaCysQ	pET-28a (+) carrying PAP 3'-dephosphatase gene PAS_chr2-1_0547 of Pseudomonas aeruginosa PAO1. KanR	This work
	pET28a-PPK2Ap.a	pET-28a (+) carrying polyphosphate kinase gene PK21A_PSEAE of P. aeruginosa, KanR	Previous work1
	pET28a-PPK2Bp.a	pET-28a (+) carrying polyphosphate kinase gene PK21B_PSEAE of P. aeruginosa, KanR	Previous work1
	pET28a-PPK2Cp.a	pET-28a (+) carrying polyphosphate kinase gene PK22_PSEAE of P. aeruginosa, KanR	Previous work1
	pET28a-PPK2CP-N-domain	pET-28a (+) carrying polyphosphate kinase gene PPKP(M1-L251), KanR	Previous work1
	pET28a-PPK2CP-C-domain	pET-28a (+) carrying polyphosphate kinase gene PPKP(P250-K597), KanR	Previous work1
	pET28a-PPK2m.t	pET-28a (+) carrying polyphosphate kinase gene PPK1 of Mycobacterium tuberculosis, KanR	Previous work1
	pET28a-PPK2b.c	pET-28a (+) carrying polyphosphate kinase gene PPK2 of Mycobacterium tuberculosis, KanR	Previous work1
	pET28a-PPK2s.e	pET-28a (+) carrying polyphosphate kinase gene PPK2 of Staphylococcus epidermidis, KanR	Previous work1
	pET28a-PPK2d.r	pET-28a (+) carrying polyphosphate kinase gene PPK2 of Deinococcus radiodurans, KanR	Previous work1
	pET28a-PPK2r.p	pET-28a (+) carrying polyphosphate kinase gene PPK2 of Ruegeria pomeroyi, KanR	Previous work1
	pET28a-Stf0R143C	pET-28a (+) carrying Stf0 mutant R143C gene, KanR	This work
	pET28a-Stf0S152P	pET-28a (+) carrying Stf0 mutant S152P gene, KanR	This work
	pET28a-Stf0W154N	pET-28a (+) carrying Stf0 mutant W154N gene, KanR	This work
	pET28a-Stf0R143C/S152P	pET-28a (+) carrying Stf0 mutant R143C/S152P gene, KanR	This work
	pET28a-Stf0S152P/W154N	pET-28a (+) carrying Stf0 mutant S152P/W154N gene, KanR	This work
	pET28a-Stf0R143C/W154N	pET-28a (+) carrying Stf0 mutant R143C/W154N gene, KanR	This work
	pET28a-Stf0R143C/S152P/W154N	pET-28a (+) carrying Stf0 mutant R143C/S152P/W154N gene, KanR	This work
	pEcCpf1	rep101 Pcas-FnCpf1 ParaB-Red PrhaB-crRNA-pMB1 rhaS rhaRsacB, KanR	Previous work5
	pcrEG-CysPUWA	pcrEG-derivate, containing homologous arms and sgRNA for cysPUWA overexpression using T7 promoter	This work
	pET28a-AST IV	pET-28a (+) carrying rat aryl sulfotransferases IV gene, KanR	This work
	pET28a-GST-AST IV	pET-28a (+) carrying rat aryl sulfotransferases IV gene with N-terminal fusion of GST Tag, KanR	This work
	pET28a-MBP-AST IV	pET-28a (+) carrying rat aryl sulfotransferases IV gene with N-terminal fusion of MBP Tag, KanR	This work
	pCDF-ASAK-PPK2 s.e	pCDFDuet-1 carrying ASAK and PPK2 s.e genes, spcR	This work
	pET28a-	pET-28a (+) carrying AST IV and KpCysQ genes, KanR	This work
	AST IV-KpCysQ
	pET28a-GST-	pET-28a (+) carrying mutant AST IVR132E gene, KanR	This work
	AST IVR132E
	pET28a-GST-	pET-28a (+) carrying mutant AST IVS139G gene, KanR	This work
	AST IVS139G
	pET28a-GST-	pET-28a (+) carrying mutant AST IVS140I gene, KanR	This work
	AST IVS140I
	pET28a-GST-	pET-28a (+) carrying mutant AST IV S140E gene, KanR	This work
	AST IV S140E
	pET28a-GST-	pET-28a (+) carrying mutant AST IVR132E/S139G/S140I gene, KanR	This work
	AST IVR132E/S139G/S140I
	pET28a- luciferase	pET-28a (+) carrying firefly luciferase gene, KanR	This work
	Supplementary References
	1	Xu R, et al. Closed-loop system driven by ADP phosphorylation from pyrophosphate affords equimolar transformation of ATP to 3′-phosphoadenosine-5′-phosphosulfate. ACS Catal. 10405-10415 (2021).
	2	Zhou Z, Li Q, Xu R, Wang B, Du G, Kang Z. Secretory expression of the rat aryl sulfotransferases IV with improved catalytic efficiency by molecular engineering. 3 Biotech 9, 246 (2019).
	3	Zhang Y, et al. Synthesis of bioengineered heparin by recombinant yeast Pichia pastoris. Green Chem. 24, 3180-3192 (2022).
	4	Zhang W, et al. Enzymatic production of chondroitin oligosaccharides and its sulfate derivatives. Front. Bioeng. Biotechnol. 10, 951740 (2022).
	5	Zhu X, et al. Combining CRISPR–Cpf1 and recombineering facilitates fast and efficient genome editing in Escherichia coli. ACS Synth. Biol. 11, 1897-1907 (2022).
