# Supplementary material for: Engineering sulfonate group donor regeneration systems to boost biosynthesis of sulfated compounds
Source: Nat Commun. 2023 Nov 10;14:7297. doi: 10.1038/s41467-023-43195-1 (PMC10638397; doi:10.1038/s41467-023-43195-1)
Supplement: Supplementary file 5 — Supplementary Data 2 [file 41467_2023_43195_MOESM5_ESM.xlsx]

## Sheet: Sheet1
	Name	Sequences (5'-3')
	pET28a-Stf0R143-F	CACNNKCCGGATGTTGTTTCTCAG
	pET28a-Stf0R143-R	GTGGATGTGGATCAGTACCGGG
	pET28a-Stf0V151-F	CTCAGGCGNNKAGCTTCTGGC
	pET28a-Stf0V151-R	CGCCTGAGAAACAACATCCGGG
	pET28a-Stf0S152-F	CTCAGGCGGTTNNKTTCTGGC
	pET28a-Stf0S152-R	AACCGCCTGAGAAACAACATCC
	pET28a-Stf0W154-F	GAAGCTAACCGCCTGAGAAACAAC
	pET28a-Stf0W154-R	GTTAGCTTCNNKCGTGCCG
	pET28a-Stf0R143P/S152C-F	CTCAGGCGGTTAGATTCTGGC
	pET28a-Stf0R143P/S152C-R	AACCGCCTGAGAAACAACATCCGG
	pET28a-Stf0R143P/W154N-F	GGTTAGCTTCAACCGTGCC
	pET28a-Stf0R143P/W154N-R	GAAGCTAACCGCCTGAGAAACAAC
	pET28a-Stf0S152C/W154N-F	GTTCCATTCAACCGTGCCG
	pET28a-Stf0S152N/W154N-R	GTTGAATGGAACCGCCTGAGAAAC
	pET28a-Stf0R143C/S152P/W154N-F	GTTCCATTCAACCGTGCCG
	pET28a-	GTTGAATGGAACCGCCTGAGAAAC
	Stf0R143C/S152P/W154N-R
	AST IVR132-F	AGCAATGTAAATAACTTTAACTTTTTGATCCAACAAAG
	AST IVR132-R	TACATTGCTNNKAACGCTAAGGATGTTGTTG
	AST IVV139-F	AACAACATCCTTAGCGTTTCTAGCAATG
	AST IVV139-R	GGATGTTGTTNNKTCTTATTATAACTTCTAC
	AST IVS140-F	AACAACATCCTTAGCGTTTCTAGCAATG
	AST IVS140-R	GGATGTTGTTGTTNNKTATTATAACTTCTAC
	AST IVY141-F	AACAACATCCTTAGCGTTTCTAGCAATG
	AST IVY140-R	GGATGTTGTTGTTTCTNNKTATAACTTCTAC
	pET28a-KpCysQ-F	CAGCAAATGGGTCGCGGATCCATGTTCAGCAGGGAAGTTAAGCTAG
	pET28a-KpCysQ-R	CGAGTGCGGCCGCAAGCTTCTATATATACTTCTCCAAATCTTGGCCTCTATC
	pET28a-EcCysQ-F	CAGCAAATGGGTCGCGGATCCATGTTAGATCAAGTATGCCAGCTTGCAC
	pET28a-EcCysQ-R	CGAGTGCGGCCGCAAGCTTTTAGTAAATAGACACTCTGAACCCCGGATTC
	pET28a-ScCysQ-F	CAGCAAATGGGTCGCGGATCCATGGCATTGGAAAGAGAATTATTGGTTGC
	pET28a-ScCysQ-R	CGAGTGCGGCCGCAAGCTTTTAGGCGTTTCTTGACTGAATGACATCG
	pET28a-PaCysQ-F	CAGCAAATGGGTCGCGGATCCATGAGGCCGGTGCCTTGGGGCGAATTG
	pET28a-PaCysQ-R	CGAGTGCGGCCGCAAGCTTTCAGTGCAGCGCGCGCGCCAGTTGG
	CysPUWA1-F	GTATCCCGGGCAGATGCGAACGGCAGATCAGAATTTTGTAATAAAAAAAG
	CysPUWA1-R	TAGAAAGTCATTAAATTTAATCTACAACAGTAGAAATTATTTAAAGTTCTTAGACCTCGC
	CysPUWA2-F	TAGATTAAATTTAATGACTTTCTAATAGTCTACTGTTGTAGATCGTCTCTGAACTGATTC
	CysPUWA2-R	ATACCTATCTGGCGGCATGAAAATAAACCTCCTTTCTTTTACTTACCCTCTATTAAACAA
	CysPUWA3-F	GAAAGGAGGTTTATTTTCATGCCGCCAGATAGGTATAACG
	CysPUWA3-R	CGACTCACTATAGGAAGGAGATATACATATGGCCGTTAACTTACTGAAAAAGAACTC
	CysPUWA4-F	TCTCCTTCCTATAGTGAGTCGTATTACCATCATATTTATAACGGACGTGAAAGGAG
	CysPUWA4-R	ATTCTGATCTGCCGTTCGCATCTGCCCGGGATACGTCC
