# Supplementary material for: Engineering sulfonate group donor regeneration systems to boost biosynthesis of sulfated compounds
Source: Nat Commun. 2023 Nov 10;14:7297. doi: 10.1038/s41467-023-43195-1 (PMC10638397; doi:10.1038/s41467-023-43195-1)
Supplement: Supplementary file 6 — Supplementary Data 3 [file 41467_2023_43195_MOESM6_ESM.xlsx]

## Sheet: Sheet1
	The sequences of plasmid pET28a-ATPSS
	TGGCGAATGGGACGCGCCCTGTAGCGGCGCATTAAGCGCGGCGGGTGTGGTGGTTACGCGCAGCGTGACCGCTACACTTGCCAGCGCCCTAGCGCCCGCTCCTTTCGCTTTCTTCCCTTCCTTTCTCGCCACGTTCGCCGGCTTTCCCCGTCAAGCTCTAAATCGGGGGCTCCCTTTAGGGTTCCGATTTAGTGCTTTACGGCACCTCGACCCCAAAAAACTTGATTAGGGTGATGGTTCACGTAGTGGGCCATCGCCCTGATAGACGGTTTTTCGCCCTTTGACGTTGGAGTCCACGTTCTTTAATAGTGGACTCTTGTTCCAAACTGGAACAACACTCAACCCTATCTCGGTCTATTCTTTTGATTTATAAGGGATTTTGCCGATTTCGGCCTATTG…
