# Supplementary material for: Engineering sulfonate group donor regeneration systems to boost biosynthesis of sulfated compounds
Source: Nat Commun. 2023 Nov 10;14:7297. doi: 10.1038/s41467-023-43195-1 (PMC10638397; doi:10.1038/s41467-023-43195-1)
Supplement: Supplementary file 8 — Source Data [file 41467_2023_43195_MOESM8_ESM.xlsx]

## Sheet: Figure 1c
	Figure 1c	Time	PPK2s.e	PPK2Ap.a	PPK2Bp.a	PPK2r.p	PPK2d.r	PPK2Ap.a-N	PPK2Ap.a-C
		0.00667	0	0	0	0	0	0	0
		0.00833	0	0	0	0	0	0	0
		0.01	-9.49949e-07	5.62519e-07	5.25266e-07	2.6077e-08	-3.98606e-07	6.22124e-07	5.55068e-07
		0.01167	-5.4799e-06	-8.67993e-07	-4.28408e-07	2.64496e-07	1.03191e-06	8.60542e-07	3.41609e-06
		0.01333	-8.57934e-06	-3.96743e-06	-9.05246e-07	1.21817e-06	3.65451e-06	1.33738e-06	6.27711e-06
		0.015	-8.10251e-06	-4.20585e-06	5.25266e-07	2.17184e-06	4.36977e-06	3.95998e-06	6.75395e-06
		0.01667	-8.81776e-06	-6.29574e-07	1.95578e-06	1.45659e-06	5.32344e-06	5.86733e-06	7.46921e-06
		0.01833	-1.1202e-05	-1.58325e-06	7.63685e-07	1.45659e-06	7.46921e-06	4.1984e-06	8.42288e-06
		0.02	-1.33477e-05	-3.72902e-06	7.63685e-07	2.41026e-06	8.18446e-06	3.24473e-06	1.2476e-05
		0.02167	-1.43014e-05	-3.25218e-06	2.90945e-06	2.17184e-06	9.13814e-06	4.67524e-06	1.46218e-05
		0.02333	-1.66856e-05	-2.06009e-06	4.10155e-06	2.17184e-06	1.22376e-05	4.1984e-06	1.43834e-05
		0.025	-1.88313e-05	-3.91156e-07	4.33996e-06	4.07919e-06	1.62907e-05	3.24473e-06	1.58139e-05
		0.02667	-1.90698e-05	-1.52737e-07	5.25266e-07	5.27129e-06	1.77212e-05	3.95998e-06	1.60523e-05
		0.02833	-2.02619e-05	-6.29574e-07	-2.81259e-06	4.07919e-06	1.60523e-05	4.67524e-06	1.8198e-05
		0.03	-2.2646e-05	-2.2985e-06	-1.85892e-06	4.07919e-06	1.5337e-05	4.67524e-06	2.32048e-05
		0.03167	-2.59839e-05	-4.20585e-06	1.0021e-06	5.27129e-06	1.50986e-05	5.3905e-06	2.51122e-05
		0.03333	-2.81297e-05	-6.1132e-06	2.90945e-06	5.98654e-06	1.5337e-05	5.62891e-06	2.48738e-05
		0.035	-2.90833e-05	-8.02055e-06	2.1942e-06	5.5097e-06	1.7006e-05	6.58259e-06	2.48738e-05
		0.03667	-3.24212e-05	-7.06688e-06	2.67103e-06	3.84077e-06	1.77212e-05	8.48994e-06	2.70195e-05
		0.03833	-3.43286e-05	-4.20585e-06	2.90945e-06	2.8871e-06	1.77212e-05	8.48994e-06	3.0119e-05
		0.04	-3.43286e-05	-1.82167e-06	3.14787e-06	5.98654e-06	1.91517e-05	7.77468e-06	3.22647e-05
		0.04167	-3.52822e-05	-6.29574e-07	4.10155e-06	9.80124e-06	2.03438e-05	9.20519e-06	3.36953e-05
		0.04333	-3.76664e-05	-2.06009e-06	4.57838e-06	1.12318e-05	2.10591e-05	1.1351e-05	3.39337e-05
		0.045	-4.07659e-05	-3.4906e-06	2.90945e-06	1.26623e-05	2.10591e-05	1.18278e-05	3.51258e-05
		0.04667	-4.26732e-05	-2.53692e-06	1.24052e-06	1.1947e-05	2.22512e-05	1.37352e-05	3.96557e-05
		0.04833	-4.41037e-05	-3.91156e-07	2.67103e-06	1.07549e-05	2.32048e-05	1.65962e-05	4.13247e-05
		0.05	-4.50574e-05	1.03936e-06	5.53206e-06	1.17086e-05	2.2728e-05	1.82651e-05	4.15631e-05
		0.05167	-4.55342e-05	-6.29574e-07	7.91624e-06	1.29007e-05	2.29664e-05	1.96956e-05	4.25167e-05
		0.05333	-4.81568e-05	-3.01376e-06	9.58517e-06	1.4808e-05	2.5589e-05	1.85035e-05	4.34704e-05
		0.055	-5.12563e-05	-4.20585e-06	7.67782e-06	1.6477e-05	2.77348e-05	1.65962e-05	4.72851e-05
		0.05667	-5.3402e-05	-3.96743e-06	5.53206e-06	1.74306e-05	2.7258e-05	1.7073e-05	5.08614e-05
		0.05833	-5.72167e-05	-3.96743e-06	6.48573e-06	1.74306e-05	2.65427e-05	1.92188e-05	5.15766e-05
		0.06	-6.05546e-05	-4.20585e-06	8.15466e-06	1.74306e-05	2.7258e-05	1.9934e-05	5.10998e-05
		0.06167	-6.17467e-05	-3.01376e-06	8.15466e-06	1.60001e-05	2.82116e-05	2.04109e-05	5.13382e-05
		0.06333	-6.65151e-05	-2.53692e-06	8.15466e-06	1.50465e-05	2.94037e-05	2.06493e-05	5.41993e-05
		0.065	-6.96145e-05	-2.53692e-06	1.22078e-05	1.74306e-05	3.08342e-05	2.06493e-05	5.84908e-05
		0.06667	-6.93761e-05	-2.06009e-06	1.53072e-05	1.86227e-05	3.32184e-05	2.11261e-05	6.0875e-05
		0.06833	-7.17603e-05	-3.91156e-07	1.41151e-05	2.07685e-05	3.51258e-05	2.27951e-05	6.25439e-05
		0.07	-7.41445e-05	8.00937e-07	1.24462e-05	2.38679e-05	3.39337e-05	2.63713e-05	6.3736e-05
		0.07167	-7.50981e-05	-1.34483e-06	9.34675e-06	2.48216e-05	3.27416e-05	3.0186e-05	6.49281e-05
		0.07333	-7.79592e-05	-3.72902e-06	8.15466e-06	2.36295e-05	3.46489e-05	2.99476e-05	6.82659e-05
		0.075	-8.08202e-05	-3.4906e-06	1.03004e-05	2.24374e-05	3.60794e-05	2.63713e-05	7.1127e-05
		0.07667	-8.17739e-05	-3.01376e-06	1.17309e-05	2.19606e-05	3.46489e-05	2.54177e-05	7.35112e-05
		0.07833	-8.4158e-05	-3.96743e-06	1.2923e-05	2.26758e-05	3.39337e-05	2.68482e-05	7.42264e-05
		0.08	-8.77343e-05	-3.25218e-06	1.4592e-05	2.48216e-05	3.63179e-05	2.92324e-05	7.58953e-05
		0.08167	-8.96417e-05	-3.25218e-06	1.38767e-05	2.60137e-05	3.82252e-05	2.92324e-05	7.82795e-05
		0.08333	-9.1549e-05	-4.20585e-06	1.2923e-05	2.48216e-05	3.77484e-05	2.82787e-05	7.94716e-05
		0.085	-9.41716e-05	-2.77534e-06	1.4592e-05	2.26758e-05	3.60794e-05	2.99476e-05	8.32863e-05
		0.08667	-9.75095e-05	-1.34483e-06	1.76914e-05	2.48216e-05	3.70331e-05	3.13781e-05	8.82931e-05
		0.08833	-9.94168e-05	-2.06009e-06	1.81682e-05	2.93516e-05	4.0371e-05	3.1855e-05	8.9962e-05
		0.09	-0.000100847	-3.4906e-06	1.69762e-05	2.88747e-05	4.25167e-05	3.28086e-05	8.94852e-05
		0.09167	-0.000102516	-4.20585e-06	1.79298e-05	2.60137e-05	4.39473e-05	3.4716e-05	9.11541e-05
		0.09333	-0.000103947	-3.4906e-06	1.95988e-05	2.6729e-05	4.41857e-05	3.71002e-05	9.42536e-05
		0.095	-0.0001049	-1.58325e-06	1.98372e-05	2.98284e-05	4.20399e-05	3.82923e-05	9.71146e-05
		0.09667	-0.000103708	5.62519e-07	2.0314e-05	3.29278e-05	4.27552e-05	3.85307e-05	9.92604e-05
		0.09833	-0.000103947	-3.91156e-07	1.91219e-05	3.45968e-05	4.65699e-05	3.80538e-05	0.000100691
		0.1	-0.000107523	-1.10641e-06	1.93603e-05	3.38815e-05	4.80004e-05	3.92459e-05	0.000101883
		0.10167	-0.00010943	-1.52737e-07	2.4844e-05	3.29278e-05	4.75235e-05	4.23454e-05	0.000104982
		0.10333	-0.00010943	8.00937e-07	2.65129e-05	3.14973e-05	4.87156e-05	4.37759e-05	0.000107605
		0.105	-0.000112053	1.75461e-06	2.38903e-05	3.22126e-05	4.99077e-05	4.52064e-05	0.000109036
		0.10667	-0.000117537	1.99303e-06	2.46055e-05	3.60273e-05	4.87156e-05	4.56832e-05	0.000112373
		0.10833	-0.000121351	2.46987e-06	2.62745e-05	3.67425e-05	4.84772e-05	4.28222e-05	0.000116665
		0.11	-0.000122543	1.03936e-06	2.4844e-05	3.72194e-05	5.01461e-05	4.40143e-05	0.000119288
		0.11167	-0.000124928	5.62519e-07	2.55592e-05	3.9842e-05	5.32456e-05	4.75906e-05	0.000119764
		0.11333	-0.00012755	2.70829e-06	2.91355e-05	4.2703e-05	5.27687e-05	4.7829e-05	0.000121672
		0.115	-0.000128742	5.09247e-06	2.98508e-05	4.29414e-05	5.03846e-05	4.71138e-05	0.000124771
		0.11667	-0.000129219	6.28457e-06	2.91355e-05	4.38951e-05	5.10998e-05	4.75906e-05	0.000126679
		0.11833	-0.000131603	7.9535e-06	3.15197e-05	4.67561e-05	5.10998e-05	4.90211e-05	0.000127871
		0.12	-0.000132557	6.99982e-06	3.41423e-05	4.86635e-05	5.08614e-05	5.16437e-05	0.000131208
		0.12167	-0.000134703	5.56931e-06	3.53344e-05	5.08092e-05	5.32456e-05	5.522e-05	0.00013407
		0.12333	-0.000137802	6.99982e-06	3.48575e-05	5.22398e-05	5.70603e-05	5.73658e-05	0.000134785
		0.125	-0.000139948	6.99982e-06	3.3427e-05	5.36703e-05	5.6345e-05	5.73658e-05	0.000134308
		0.12667	-0.00014114	5.80773e-06	3.39039e-05	5.55776e-05	5.30072e-05	5.76042e-05	0.000136215
		0.12833	-0.000141379	6.99982e-06	3.65265e-05	5.53392e-05	5.41993e-05	5.99884e-05	0.000140984
		0.13	-0.00014114	9.86084e-06	3.81954e-05	5.5816e-05	5.61066e-05	6.16573e-05	0.000144083
		0.13167	-0.00014114	1.20066e-05	3.86722e-05	5.79618e-05	5.61066e-05	6.16573e-05	0.00014456
		0.13333	-0.000144716	1.36755e-05	3.89107e-05	5.82002e-05	5.8014e-05	6.33262e-05	0.000144798
		0.135	-0.000148293	1.29603e-05	4.29638e-05	5.67697e-05	5.99213e-05	6.49951e-05	0.000144798
		0.13667	-0.000150915	1.10529e-05	4.5348e-05	5.70081e-05	5.94445e-05	6.61872e-05	0.000146944
		0.13833	-0.000153538	9.62243e-06	4.55864e-05	5.96307e-05	5.89676e-05	6.57104e-05	0.000150997
		0.14	-0.000155445	9.86084e-06	4.70169e-05	6.20149e-05	5.99213e-05	6.57104e-05	0.000154574
		0.14167	-0.00015616	1.2245e-05	4.72553e-05	6.36838e-05	6.01597e-05	6.57104e-05	0.00015958
		0.14333	-0.000157353	1.58213e-05	4.55864e-05	6.67833e-05	5.96829e-05	6.71409e-05	0.00016411
		0.145	-0.000159498	1.74902e-05	4.5348e-05	6.79754e-05	5.82524e-05	7.00019e-05	0.000166733
		0.14667	-0.000162121	1.62982e-05	4.77321e-05	6.82138e-05	5.77755e-05	7.2863e-05	0.00016864
		0.14833	-0.000165936	1.58213e-05	5.03548e-05	6.94059e-05	5.8014e-05	7.50087e-05	0.000169832
		0.15	-0.00016975	1.65366e-05	5.15468e-05	7.0598e-05	5.77755e-05	7.66777e-05	0.000171263
		0.15167	-0.000172373	1.82055e-05	5.13084e-05	7.0598e-05	6.03981e-05	7.78697e-05	0.000172693
		0.15333	-0.00017285	1.93976e-05	5.17853e-05	7.01211e-05	6.15902e-05	7.83466e-05	0.000174124
		0.155	-0.000172135	1.9636e-05	5.25005e-05	7.08364e-05	6.06366e-05	8.00155e-05	0.000177223
		0.15667	-0.000173565	1.98744e-05	5.27389e-05	7.32206e-05	6.06366e-05	8.02539e-05	0.000180323
		0.15833	-0.000175711	1.98744e-05	5.3931e-05	7.75121e-05	6.0875e-05	7.88234e-05	0.000182707
		0.16	-0.000175949	1.9636e-05	5.56e-05	8.06116e-05	6.06366e-05	8.02539e-05	0.000187475
		0.16167	-0.000176426	2.03513e-05	5.8461e-05	8.13268e-05	6.01597e-05	8.35918e-05	0.000191052
		0.16333	-0.00017738	2.34507e-05	6.10836e-05	8.13268e-05	5.99213e-05	8.5976e-05	0.000192959
		0.165	-0.000180002	2.67886e-05	6.17988e-05	8.06116e-05	6.0875e-05	8.78833e-05	0.00019582
		0.16667	-0.000183817	2.58349e-05	6.32294e-05	8.06116e-05	6.20671e-05	8.81217e-05	0.000197727
		0.16833	-0.000185248	2.39275e-05	6.63288e-05	8.085e-05	6.27823e-05	8.76449e-05	0.000199396
		0.17	-0.000184294	2.32123e-05	6.77593e-05	8.15652e-05	6.44513e-05	8.97907e-05	0.000200588
		0.17167	-0.000184055	2.39275e-05	6.65672e-05	8.18037e-05	6.51665e-05	9.26517e-05	0.000202734
		0.17333	-0.000184771	2.60733e-05	6.70441e-05	8.44263e-05	6.34976e-05	9.4559e-05	0.000205357
		0.175	-0.000188347	2.86959e-05	7.03819e-05	8.75257e-05	6.3736e-05	9.59896e-05	0.000206787
		0.17667	-0.000193592	3.08417e-05	7.25277e-05	8.89562e-05	6.3736e-05	9.59896e-05	0.000208695
		0.17833	-0.000196215	3.06033e-05	7.25277e-05	9.01483e-05	6.25439e-05	9.59896e-05	0.000210602
		0.18	-0.000197168	3.06033e-05	7.56271e-05	9.25325e-05	6.39744e-05	9.76585e-05	0.000211317
		0.18167	-0.000198599	3.48948e-05	7.58655e-05	9.34862e-05	6.51665e-05	0.000101235	0.000213463
		0.18333	-0.000200745	3.89479e-05	7.37198e-05	9.44398e-05	6.39744e-05	0.000103381	0.000217754
		0.185	-0.000202175	3.82327e-05	7.56271e-05	9.56319e-05	6.32592e-05	0.000103381	0.000219662
		0.18667	-0.000204321	3.63253e-05	7.75345e-05	9.70624e-05	6.44513e-05	0.000104334	0.000222284
		0.18833	-0.000206944	3.75174e-05	7.65808e-05	0.0001004	6.80275e-05	0.000104811	0.000224907
		0.19	-0.000208374	3.96632e-05	7.82497e-05	0.000102785	7.01733e-05	0.000105526	0.000227053
		0.19167	-0.000209328	4.014e-05	8.20644e-05	0.000103023	7.13654e-05	0.000104811	0.000228722
		0.19333	-0.000211712	4.08553e-05	8.37334e-05	0.000102785	7.23191e-05	0.000104811	0.000229914
		0.195	-0.00021648	4.06168e-05	8.37334e-05	0.000102069	7.1127e-05	0.000107434	0.000231583
		0.19667	-0.000219341	4.13321e-05	8.32565e-05	0.000102785	7.08886e-05	0.000110533	0.000233013
		0.19833	-0.000219341	4.32394e-05	8.34949e-05	0.000107076	7.32727e-05	0.000112679	0.000234682
		0.2	-0.000218865	4.467e-05	8.4687e-05	0.000109937	7.32727e-05	0.000113394	0.000235874
		0.20167	-0.000220057	4.58621e-05	8.58791e-05	0.000111606	7.1127e-05	0.000113633	0.000238258
		0.20333	-0.000221249	4.80078e-05	8.9217e-05	0.000115421	7.1127e-05	0.000114348	0.000239927
		0.205	-0.000222202	4.89615e-05	9.23164e-05	0.000116851	7.25575e-05	0.000117686	0.000242073
		0.20667	-0.000224587	5.08688e-05	9.37469e-05	0.000116374	7.32727e-05	0.000120785	0.000246603
		0.20833	-0.000226256	5.30146e-05	9.4939e-05	0.000116613	7.37496e-05	0.00012007	0.000250895
		0.21	-0.000227209	5.25378e-05	9.51774e-05	0.000116851	7.37496e-05	0.0001215	0.00025304
		0.21167	-0.000227924	5.34914e-05	9.73232e-05	0.000116851	7.25575e-05	0.0001246	0.000253517
		0.21333	-0.000229593	5.61141e-05	0.000101615	0.000118759	7.25575e-05	0.000125792	0.000253756
		0.215	-0.000232216	5.65909e-05	0.000105668	0.000122096	7.44648e-05	0.00012603	0.000254948
		0.21667	-0.000233408	5.53988e-05	0.000106622	0.000123527	7.70874e-05	0.00012603	0.000258762
		0.21833	-0.000235077	5.4922e-05	0.000105668	0.000122812	7.89948e-05	0.000125554	0.000261385
		0.22	-0.000236269	5.65909e-05	0.000105668	0.00012305	7.971e-05	0.000127222	0.000261623
		0.22167	-0.000237223	5.80214e-05	0.000106383	0.000123527	8.04253e-05	0.000130799	0.000263054
		0.22333	-0.0002377	5.80214e-05	0.000107098	0.000124719	8.06637e-05	0.000132229	0.000265915
		0.225	-0.000238653	5.87367e-05	0.000108767	0.000127818	7.94716e-05	0.000131752	0.000268061
		0.22667	-0.000241514	6.01672e-05	0.000112344	0.000131633	8.04253e-05	0.000131991	0.000268776
		0.22833	-0.000242468	6.20745e-05	0.000113774	0.000134494	8.20942e-05	0.000132468	0.000269968
		0.23	-0.000244137	6.42203e-05	0.000113774	0.000135925	8.11406e-05	0.000134613	0.000271875
		0.23167	-0.000249382	6.54124e-05	0.00011592	0.000135686	8.11406e-05	0.000136282	0.000274498
		0.23333	-0.000252958	6.63661e-05	0.000117112	0.000136163	8.11406e-05	0.000135806	0.000276882
		0.235	-0.000252958	6.73197e-05	0.000118304	0.000137832	8.18558e-05	0.000136998	0.00027879
		0.23667	-0.000253674	6.8035e-05	0.000122357	0.000139501	8.37632e-05	0.000140335	0.000281889
		0.23833	-0.000256058	7.04192e-05	0.000124503	0.00014117	8.32863e-05	0.000141766	0.000283558
		0.24	-0.000256773	7.28034e-05	0.000125218	0.000143077	8.11406e-05	0.000142004	0.000282843
		0.24167	-0.000258204	7.28034e-05	0.000126172	0.000144508	8.01869e-05	0.00014272	0.000282366
		0.24333	-0.000260826	7.35186e-05	0.000125457	0.000144746	8.23326e-05	0.000142004	0.000284512
		0.245	-0.000263449	7.66181e-05	0.000125218	0.000144269	8.424e-05	0.000139382	0.000286896
		0.24667	-0.000265356	7.90022e-05	0.000129033	0.000146177	8.44784e-05	0.000141051	0.000288088
		0.24833	-0.000266548	8.01943e-05	0.000132609	0.000149515	8.56705e-05	0.000146296	0.000288088
		0.25	-0.000267502	8.28169e-05	0.000131894	0.000150468	8.49553e-05	0.00014868	0.000289518
		0.25167	-0.000268932	8.49627e-05	0.000131656	0.000150707	8.25711e-05	0.000151064	0.000292379
		0.25333	-0.000270363	8.49627e-05	0.000134278	0.000150468	8.32863e-05	0.000153925	0.000293572
		0.255	-0.000270363	8.47243e-05	0.000136662	0.000152376	8.61473e-05	0.000156071	0.00029524
		0.25667	-0.000270601	8.63932e-05	0.000139285	0.00015619	8.61473e-05	0.000155594	0.000296194
		0.25833	-0.000271555	8.78237e-05	0.000142861	0.000159051	8.49553e-05	0.00015631	0.000294525
		0.26	-0.000272986	8.66316e-05	0.000143576	0.000159767	8.424e-05	0.000158694	0.000294048
		0.26167	-0.000274416	8.59164e-05	0.000142623	0.000160005	8.59089e-05	0.000159171	0.000296671
		0.26333	-0.00027537	8.73469e-05	0.000143815	0.000161674	8.82931e-05	0.000159886	0.000300963
		0.265	-0.000278708	9.14e-05	0.000145722	0.000161912	8.75779e-05	0.00016227	0.000304062
		0.26667	-0.000281569	9.52147e-05	0.000148106	0.000162866	8.56705e-05	0.000163224	0.000306685
		0.26833	-0.000282522	9.68836e-05	0.000149299	0.000164535	8.66242e-05	0.000164416	0.000308354
		0.27	-0.000284668	9.85526e-05	0.000149299	0.000164535	8.90084e-05	0.000165846	0.000308592
		0.27167	-0.000286337	0.000100698	0.000149775	0.000165965	8.9962e-05	0.000166085	0.000309784
		0.27333	-0.000286575	0.00010189	0.000150729	0.000167634	8.92468e-05	0.000166323	0.000310261
		0.275	-0.000289198	0.00010189	0.000153828	0.000168826	8.75779e-05	0.000167992	0.000309307
		0.27667	-0.000291344	0.000102367	0.000156689	0.000168588	8.87699e-05	0.000170615	0.000309307
		0.27833	-0.000291105	0.000102129	0.000157643	0.000168826	9.1631e-05	0.000170615	0.000309784
		0.28	-0.000291344	0.000102367	0.000158597	0.000170019	9.11541e-05	0.000169899	0.000311453
		0.28167	-0.000291344	0.000104036	0.000160027	0.000170734	8.92468e-05	0.000170853	0.000314314
		0.28333	-0.000290629	0.00010499	0.000161219	0.000172641	8.9962e-05	0.000169899	0.00031646
		0.285	-0.000293966	0.000103798	0.000163842	0.000175025	9.13926e-05	0.000169423	0.000316937
		0.28667	-0.000298735	0.000103798	0.000164796	0.000175264	9.11541e-05	0.000171807	0.000316937
		0.28833	-0.000301596	0.000107613	0.000165034	0.000176694	9.23462e-05	0.000173714	0.000320274
		0.29	-0.000303742	0.000108805	0.000166941	0.000178602	9.30615e-05	0.000174191	0.000323612
		0.29167	-0.000303742	0.000109997	0.000169326	0.000178125	9.37767e-05	0.000174191	0.000321943
		0.29333	-0.000305172	0.000113335	0.000170041	0.000177171	9.47304e-05	0.000175621	0.000319798
		0.295	-0.000307556	0.000114527	0.000170995	0.00017741	9.37767e-05	0.000177767	0.000320274
		0.29667	-0.000308748	0.000115957	0.00017314	0.000177648	9.23462e-05	0.000179198	0.000320274
		0.29833	-0.000309464	0.000119295	0.000172902	0.000178602	9.21078e-05	0.000179913	0.000320036
		0.3	-0.00030994	0.000121202	0.000170995	0.000180032	9.35383e-05	0.00018039	0.000320036
		0.30167	-0.000310894	0.000122633	0.000172187	0.000180986	9.54457e-05	0.000181343	0.000320751
		0.30333	-0.000312563	0.000125255	0.000175286	0.000181224	9.59225e-05	0.00018039	0.00032242
		0.305	-0.000316139	0.000126686	0.000177909	0.000180271	9.25846e-05	0.000178959	0.000324089
		0.30667	-0.000319239	0.000126448	0.000181008	0.000181224	9.1631e-05	0.000177529	0.000325281
		0.30833	-0.000318524	0.000127163	0.000183154	0.000185277	9.42536e-05	0.000177052	0.000324089
		0.31	-0.000316855	0.000128117	0.000184346	0.000187185	9.49688e-05	0.000180867	0.000325281
		0.31167	-0.000319716	0.000128117	0.000184346	0.000187423	9.35383e-05	0.000182059	0.000328858
		0.31333	-0.000322338	0.000128355	0.000184346	0.000189569	9.4492e-05	0.00018039	0.000329334
		0.315	-0.000322577	0.000128832	0.000185061	0.00019243	9.52072e-05	0.000181105	0.000328858
		0.31667	-0.000323292	0.000130739	0.000187684	0.000193384	9.47304e-05	0.000183251	0.000327665
		0.31833	-0.000324722	0.000132408	0.000190783	0.00019243	9.35383e-05	0.000185635	0.000327665
		0.32	-0.000326868	0.000131931	0.00019126	0.000192192	9.42536e-05	0.000186589	0.00032695
		0.32167	-0.00032806	0.000133123	0.000191499	0.000194099	9.59225e-05	0.000185873	0.000326712
		0.32333	-0.000329252	0.000134792	0.000194598	0.000196006	9.61609e-05	0.000185873	0.000328619
		0.325	-0.000330206	0.000135746	0.000197697	0.000196006	9.56841e-05	0.000188258	0.000329334
		0.32667	-0.000331637	0.000138607	0.000197936	0.000194814	9.42536e-05	0.000190642	0.000328142
		0.32833	-0.000333067	0.00014266	0.000198413	0.000195291	9.23462e-05	0.000191595	0.000328619
		0.33	-0.000333305	0.000144091	0.00019889	0.000195291	9.35383e-05	0.000193026	0.000330288
		0.33167	-0.000331637	0.000144567	0.000199605	0.000194099	9.47304e-05	0.000194218	0.000330526
		0.33333	-0.000331637	0.000146475	0.000202704	0.000196721	9.47304e-05	0.000192788	0.00033005
		0.335	-0.000336167	0.00014719	0.000206519	0.000200059	9.47304e-05	0.000190642	0.000329573
		0.33667	-0.000339743	0.000146475	0.000209142	0.000201967	9.47304e-05	0.000191595	0.000329096
		0.33833	-0.000340696	0.00014719	0.000207473	0.000204589	9.66378e-05	0.00019398	0.000328619
		0.34	-0.000340696	0.000148621	0.000205088	0.000204112	9.61609e-05	0.000193503	0.000328381
		0.34167	-0.000340935	0.000151005	0.000206519	0.000202205	9.32999e-05	0.000192549	0.000328858
		0.34333	-0.000342365	0.000153627	0.000208903	0.00020292	9.25846e-05	0.000194456	0.000328858
		0.345	-0.000344273	0.000154819	0.000210811	0.00020602	9.4492e-05	0.00019541	0.000328142
		0.34667	-0.000347372	0.000155296	0.000212241	0.00020745	9.7353e-05	0.000196602	0.000329573
		0.34833	-0.00034928	0.000155296	0.000212718	0.000207927	9.80683e-05	0.000197079	0.000328858
		0.35	-0.00034928	0.000153627	0.000212718	0.000208166	9.59225e-05	0.000197794	0.000326235
		0.35167	-0.000348803	0.000152674	0.000212003	0.000206497	9.4492e-05	0.000200417	0.000324566
		0.35333	-0.000348564	0.000154819	0.000213672	0.000208404	9.49688e-05	0.000200417	0.000325281
		0.355	-0.000349995	0.00015768	0.000216294	0.000210311	9.49688e-05	0.000198271	0.00032695
		0.35667	-0.000353571	0.000159349	0.00021534	0.00021055	9.35383e-05	0.00019851	0.000327427
		0.35833	-0.000356909	0.00016078	0.000213672	0.000210788	9.37767e-05	0.000200655	0.000327189
		0.36	-0.000357386	0.000163402	0.00021534	0.000210073	9.35383e-05	0.000202086	0.000326473
		0.36167	-0.000356909	0.000164833	0.000218917	0.000209834	9.13926e-05	0.000201847	0.000326712
		0.36333	-0.000359532	0.000165787	0.000221301	0.000211265	9.02005e-05	0.000201371	0.000327427
		0.365	-0.000362154	0.000164118	0.000221301	0.000213411	9.11541e-05	0.000199463	0.000326473
		0.36667	-0.000364538	0.000163402	0.000219155	0.000214603	9.04389e-05	0.000197794	0.000324566
		0.36833	-0.000367161	0.00016674	0.00021844	0.000213649	8.97236e-05	0.000198748	0.000324804
		0.37	-0.000366923	0.00016984	0.00021987	0.000212934	8.90084e-05	0.000201609	0.000327427
		0.37167	-0.000367161	0.000171509	0.000222493	0.000212695	8.82931e-05	0.000201609	0.000328381
		0.37333	-0.000369784	0.000170793	0.000225116	0.000212934	8.85315e-05	0.000200417	0.000327665
		0.375	-0.000372645	0.00017127	0.000227261	0.000213411	9.02005e-05	0.000200894	0.00032552
		0.37667	-0.000373121	0.000172939	0.000225831	0.000218894	9.11541e-05	0.000202086	0.000321705
		0.37833	-0.00037336	0.000174847	0.000223447	0.000222471	8.97236e-05	0.00020447	0.000320751
		0.38	-0.000375744	0.000176754	0.00022297	0.00021961	8.78163e-05	0.000207093	0.000322659
		0.38167	-0.000376936	0.000178184	0.000224639	0.000217225	8.66242e-05	0.000205185	0.000322897
		0.38333	-0.000376221	0.000179377	0.000226308	0.000218894	8.59089e-05	0.000200655	0.000321943
		0.385	-0.000377651	0.000178661	0.000227261	0.00021961	8.44784e-05	0.000201847	0.000322659
		0.38667	-0.000378605	0.0001789	0.000230599	0.000216272	8.35247e-05	0.000205901	0.000323612
		0.38833	-0.000377413	0.000179615	0.00023346	0.000216033	8.25711e-05	0.000207808	0.000323135
		0.39	-0.000379559	0.000178423	0.000234414	0.000218179	8.18558e-05	0.000206616	0.000323135
		0.39167	-0.000382181	0.000179377	0.000234414	0.000218656	8.20942e-05	0.000206377	0.000322182
		0.39333	-0.000384565	0.000181999	0.000233937	0.000219133	8.25711e-05	0.000207808	0.000321467
		0.395	-0.000386234	0.000183668	0.000232745	0.000221517	8.06637e-05	0.000209	0.000322659
		0.39667	-0.000385758	0.000185814	0.000233222	0.000222709	7.87564e-05	0.000208762	0.000321228
		0.39833	-0.000385519	0.000187006	0.000235606	0.000221279	8.06637e-05	0.000207808	0.000319559
		0.4	-0.000386711	0.000185099	0.000237275	0.000222947	8.28095e-05	0.000208762	0.000319082
		0.40167	-0.000388142	0.000182714	0.000237275	0.00022557	8.23326e-05	0.000209954	0.000318606
		0.40333	-0.000389334	0.000181761	0.000238467	0.000224616	8.11406e-05	0.000209954	0.000318844
		0.405	-0.000391718	0.000183668	0.000239659	0.000224616	7.94716e-05	0.000208523	0.000318129
		0.40667	-0.000393387	0.000186529	0.000238944	0.000224378	7.63722e-05	0.000207808	0.000316698
		0.40833	-0.000394341	0.000188198	0.000239898	0.000223424	7.56569e-05	0.000209238	0.00031646
		0.41	-0.000396486	0.00018939	0.000240374	0.000224616	7.47033e-05	0.000208523	0.000315983
		0.41167	-0.000398871	0.000188913	0.00023799	0.000223424	7.18422e-05	0.000208523	0.000313599
		0.41333	-0.00040197	0.000190344	0.00023799	0.000221517	7.13654e-05	0.000210669	0.000310261
		0.415	-0.000404116	0.000193443	0.000241328	0.000221994	7.13654e-05	0.000210907	0.000310261
		0.41667	-0.000402208	0.000194397	0.00024252	0.000224616	7.08886e-05	0.000210669	0.00031193
		0.41833	-0.00040054	0.00019392	0.000241328	0.000227477	7.01733e-05	0.000211861	0.000313122
		0.42	-0.000401732	0.000194397	0.00024252	0.000227477	6.85044e-05	0.000211146	0.000312883
		0.42167	-0.000402924	0.000195351	0.000245381	0.000227954	6.58818e-05	0.000210192	0.000310499
		0.42333	-0.000404831	0.000195351	0.000245143	0.000228431	6.63586e-05	0.000210192	0.000308592
		0.425	-0.000406262	0.000197258	0.000242282	0.000226762	6.6597e-05	0.000209238	0.000308354
		0.42667	-0.000408646	0.000201311	0.000242759	0.000227001	6.30207e-05	0.000210669	0.00030883
		0.42833	-0.000410315	0.000202265	0.000244428	0.000229862	6.06366e-05	0.000211384	0.000307877
		0.43	-0.000408884	0.000200596	0.000242997	0.000232246	6.03981e-05	0.000211861	0.000305492
		0.43167	-0.000407692	0.000197258	0.000242997	0.000232484	6.27823e-05	0.000213053	0.000306208
		0.43333	-0.000408884	0.000196781	0.00024562	0.000231531	6.61202e-05	0.000214484	0.000308592
		0.435	-0.000411984	0.000197973	0.000248242	0.0002301	6.42128e-05	0.000213292	0.000309069
		0.43667	-0.000414606	0.000199404	0.000247527	0.000228908	6.11134e-05	0.000212338	0.000309069
		0.43833	-0.000415083	0.000200596	0.000245381	0.000229385	5.84908e-05	0.000213768	0.000307877
		0.44	-0.000414845	0.000200119	0.000247289	0.000230338	5.61066e-05	0.000215199	0.000306923
		0.44167	-0.000416037	0.000200119	0.000251103	0.000232007	5.49145e-05	0.000215676	0.000306685
		0.44333	-0.000419136	0.00020298	0.000253964	0.000232484	5.41993e-05	0.000215676	0.000305016
		0.445	-0.000420805	0.000204649	0.000254203	0.000232723	5.32456e-05	0.000216391	0.000305254
		0.44667	-0.000421044	0.000202503	0.000252057	0.000232484	5.27687e-05	0.000216391	0.000304062
		0.44833	-0.000422474	0.000203218	0.00025158	0.000232007	5.18151e-05	0.000216391	0.000300486
		0.45	-0.000422474	0.000206795	0.000253011	0.000235584	5.08614e-05	0.000216391	0.000300724
		0.45167	-0.000423189	0.000205841	0.000254203	0.000237729	5.13382e-05	0.000216391	0.000304777
		0.45333	-0.000424858	0.000203218	0.000254441	0.000235822	5.0623e-05	0.000216629	0.000306208
		0.455	-0.000425335	0.000204649	0.00025468	0.000235345	4.7762e-05	0.000217583	0.000303824
		0.45667	-0.000426289	0.000206079	0.000253726	0.000236537	4.65699e-05	0.000219252	0.000302155
		0.45833	-0.000427481	0.000205364	0.000252534	0.000236776	4.58546e-05	0.000220206	0.000302393
		0.46	-0.000429388	0.000205126	0.000253726	0.000237014	4.53778e-05	0.000218775	0.000303585
		0.46167	-0.000432249	0.000205603	0.000253726	0.000236776	4.53778e-05	0.000218298	0.000304062
		0.46333	-0.000431534	0.000206556	0.000253249	0.000235345	4.51393e-05	0.000218298	0.00030287
		0.465	-0.000429627	0.000206795	0.000253726	0.000235584	4.37088e-05	0.000216391	0.000303347
		0.46667	-0.000432249	0.000208464	0.00025468	0.000237253	4.27552e-05	0.000215199	0.000302631
		0.46833	-0.000436779	0.000210609	0.000255156	0.000238206	4.15631e-05	0.000216391	0.000299532
		0.47	-0.000437256	0.000211325	0.000255872	0.000237014	4.08478e-05	0.00021806	0.000298578
		0.47167	-0.000435349	0.000211563	0.000255633	0.000236537	4.0371e-05	0.000217821	0.000300963
		0.47333	-0.000436779	0.000212278	0.000255395	0.000236299	3.8702e-05	0.000218298	0.000301678
		0.475	-0.000438925	0.000211563	0.000257302	0.000236537	3.77484e-05	0.000218537	0.000300724
		0.47667	-0.000438925	0.000209417	0.000257064	0.000238683	3.65563e-05	0.000219014	0.000299294
		0.47833	-0.000439402	0.000209894	0.000256825	0.000238445	3.46489e-05	0.000220683	0.000298102
		0.48	-0.000442263	0.000212755	0.000258256	0.000235345	3.41721e-05	0.000221398	0.000299055
		0.48167	-0.000443932	0.000213947	0.000258733	0.000237253	3.03574e-05	0.000221636	0.000298102
		0.48333	-0.000442978	0.000214186	0.000258733	0.000241544	2.70195e-05	0.000223544	0.000296433
		0.485	-0.00044274	0.000213947	0.000259448	0.000242259	2.845e-05	0.000223305	0.000295479
		0.48667	-0.000444409	0.000216331	0.000259209	0.000242498	3.03574e-05	0.00022259	0.000296194
		0.48833	-0.000447746	0.000218	0.000258971	0.000242736	3.03574e-05	0.000222828	0.000296671
		0.49	-0.000449892	0.000216093	0.000259686	0.000242498	2.82116e-05	0.000224259	0.000294287
		0.49167	-0.000450607	0.000216808	0.000258733	0.000242021	2.60659e-05	0.000225689	0.00029381
		0.49333	-0.000452276	0.000216808	0.000257302	0.000241544	2.5589e-05	0.00022402	0.000294287
		0.495	-0.000454184	0.000216808	0.000259925	0.000241544	2.36817e-05	0.00022259	0.000292379
		0.49667	-0.000454184	0.000218239	0.000262309	0.000240829	2.17743e-05	0.000223544	0.000292141
		0.49833	-0.000453468	0.000220146	0.00026064	0.000239398	2.05822e-05	0.000224497	0.000292856
		0.5	-0.000453707	0.000220146	0.000260402	0.000239875	1.89133e-05	0.00022402	0.000291426
		0.50167	-0.000455614	0.000218716	0.00026207	0.000241783	1.7006e-05	0.000224736	0.000290472
		0.50333	-0.00045776	0.000218	0.00026064	0.000242021	1.65291e-05	0.000224497	0.000290234
		0.505	-0.00045776	0.000218239	0.000258733	0.000242021	1.58139e-05	0.000223782	0.000290472
		0.50667	-0.000458714	0.000219669	0.000258733	0.000242736	1.48602e-05	0.00022402	0.000291664
		0.50833	-0.000460144	0.000220623	0.000261355	0.00024369	1.43834e-05	0.000224497	0.000291664
		0.51	-0.000459667	0.000221338	0.000263263	0.000245359	1.41449e-05	0.000226405	0.00028928
		0.51167	-0.000459191	0.000221577	0.000263263	0.000245359	1.31913e-05	0.000226643	0.000286657
		0.51333	-0.000461336	0.0002211	0.000263024	0.00024512	1.17607e-05	0.000224259	0.000285465
		0.515	-0.000463244	0.000223484	0.000263024	0.000245359	1.27144e-05	0.000222828	0.00028475
		0.51667	-0.000464674	0.000225868	0.000262547	0.00024369	1.36681e-05	0.000224259	0.000286181
		0.51833	-0.000465866	0.000225391	0.000261832	0.000243928	1.15223e-05	0.000225212	0.000284035
		0.52	-0.000465389	0.000224676	0.000263024	0.000247266	8.18446e-06	0.000225212	0.000279982
		0.52167	-0.000465866	0.000225391	0.000266362	0.000249174	5.80028e-06	0.000226405	0.000279982
		0.52333	-0.000466581	0.000228014	0.000267554	0.00024822	5.32344e-06	0.000225928	0.000280697
		0.525	-0.000468966	0.000228491	0.000267554	0.000246789	4.36977e-06	0.000224736	0.000280459
		0.52667	-0.00047135	0.000228014	0.000268269	0.00024822	4.36977e-06	0.000224736	0.000279266
		0.52833	-0.000471111	0.000229206	0.000267793	0.000248458	5.80028e-06	0.000224974	0.00027879
		0.53	-0.000468966	0.000230636	0.000267316	0.000248458	4.13135e-06	0.000226881	0.00027879
		0.53167	-0.000468727	0.00023159	0.000267316	0.000249174	3.1665e-07	0.000227835	0.00027879
		0.53333	-0.000472065	0.000230875	0.000266124	0.000248697	-8.75443e-07	0.000227358	0.00027879
		0.535	-0.000475403	0.000231829	0.000264455	0.000249412	7.82311e-08	0.000227358	0.000276882
		0.53667	-0.000476357	0.000232544	0.000267077	0.000249889	3.1665e-07	0.000224974	0.000273783
		0.53833	-0.000476833	0.000232544	0.000268746	0.000247505	-6.37025e-07	0.000221398	0.000272829
		0.54	-0.000477549	0.000232782	0.000268985	0.00024822	-8.75443e-07	0.000221875	0.000272829
		0.54167	-0.000477549	0.000231352	0.000270177	0.000249412	-3.25963e-06	0.000224736	0.000270207
		0.54333	-0.000478741	0.000231829	0.000268746	0.000249412	-3.97489e-06	0.000226405	0.000268538
		0.545	-0.000481125	0.000234928	0.000266124	0.000249889	-4.92856e-06	0.000224497	0.000269491
		0.54667	-0.000483271	0.000236597	0.00026517	0.000250604	-7.78958e-06	0.000222828	0.000270922
		0.54833	-0.000483748	0.000237789	0.000266839	0.000251319	-8.028e-06	0.000222828	0.000270207
		0.55	-0.000482556	0.000238743	0.000267793	0.00024965	-9.45851e-06	0.000222351	0.000266869
		0.55167	-0.000483271	0.000237312	0.000267077	0.000246551	-1.0889e-05	0.000221636	0.000264484
		0.55333	-0.000484701	0.000236597	0.000266839	0.000245359	-1.06506e-05	0.000222351	0.000262577
		0.555	-0.000485417	0.00023922	0.000267554	0.000245836	-9.69693e-06	0.000223782	0.000259478
		0.55667	-0.00048494	0.000241842	0.000267554	0.000247266	-9.45851e-06	0.000223305	0.000258286
		0.55833	-0.000485417	0.000240888	0.000267316	0.00024822	-1.04122e-05	0.000224736	0.000256855
		0.56	-0.000489231	0.000239935	0.000268031	0.000247981	-1.32732e-05	0.000226405	0.000254709
		0.56167	-0.0004909	0.000241365	0.000269461	0.000247505	-1.58958e-05	0.000224497	0.00025304
		0.56333	-0.000489947	0.000243511	0.000270177	0.000247028	-1.61342e-05	0.000222351	0.000252087
		0.565	-0.000490423	0.000244465	0.000270177	0.000247981	-1.5419e-05	0.00022259	0.000251371
		0.56667	-0.000493046	0.000243988	0.0002697	0.000246551	-1.44653e-05	0.00022402	0.000250656
		0.56833	-0.000493523	0.00024375	0.000268508	0.000243928	-1.30348e-05	0.000222351	0.000250656
		0.57	-0.000491139	0.000242557	0.000270177	0.000244644	-1.42269e-05	0.000220206	0.000251371
		0.57167	-0.000490423	0.000241604	0.00027113	0.000245836	-1.61342e-05	0.000219967	0.000249464
		0.57333	-0.000493284	0.000242796	0.000270415	0.000246074	-1.73263e-05	0.000220206	0.000244219
		0.575	-0.000497337	0.000242557	0.000269938	0.000247028	-1.97105e-05	0.000220206	0.000241596
		0.57667	-0.000499722	0.000241842	0.000272322	0.000247028	-2.16179e-05	0.000219014	0.000240881
		0.57833	-0.00049996	0.00024375	0.000275899	0.000246551	-2.04258e-05	0.000217821	0.000239689
		0.58	-0.000500199	0.000245657	0.000275899	0.000246551	-1.94721e-05	0.000219014	0.000238974
		0.58167	-0.000500675	0.000247326	0.000273276	0.000245836	-2.16179e-05	0.000218537	0.000237543
		0.58333	-0.000500914	0.000248518	0.000272561	0.000243928	-2.30484e-05	0.000217821	0.000234444
		0.585	-0.000501867	0.00024971	0.000271846	0.000242975	-2.18563e-05	0.000218537	0.000230629
		0.58667	-0.000502344	0.000251617	0.000268985	0.000242975	-2.30484e-05	0.000217106	0.000228245
		0.58833	-0.000503536	0.000252809	0.000269461	0.000244405	-2.47173e-05	0.000215199	0.000226338
		0.59	-0.000505921	0.000252094	0.000272084	0.000243928	-2.54326e-05	0.000214484	0.000227053
		0.59167	-0.000505444	0.000252333	0.000272322	0.000241544	-2.66247e-05	0.000214484	0.000227291
		0.59333	-0.000505205	0.000252571	0.000272084	0.000240829	-2.68631e-05	0.000214007	0.000225861
		0.595	-0.000507351	0.000250902	0.000272561	0.000241306	-2.68631e-05	0.00021353	0.000225384
		0.59667	-0.000508782	0.00025114	0.000273276	0.000242021	-2.87704e-05	0.000212815	0.000223238
		0.59833	-0.00050902	0.000252571	0.000271846	0.000239398	-3.21083e-05	0.000212576	0.000218947
		0.6	-0.000508305	0.000253048	0.000268269	0.000237491	-3.44925e-05	0.000212815	0.000214417
		0.60167	-0.000508782	0.000252809	0.000267554	0.000237729	-3.54461e-05	0.000210669	0.000209648
		0.60333	-0.000511166	0.000252809	0.000271846	0.000237729	-3.4254e-05	0.000207808	0.000206549
		0.605	-0.000513073	0.000252809	0.000272322	0.000238922	-3.28235e-05	0.000206616	0.000206072
		0.60667	-0.000514742	0.000252333	0.000269938	0.000239398	-3.37772e-05	0.000205662	0.000203926
		0.60833	-0.000514265	0.000253286	0.0002697	0.000238683	-3.49693e-05	0.000203993	0.000199873
		0.61	-0.000513312	0.000255194	0.000270654	0.000238445	-3.56846e-05	0.000202801	0.000198204
		0.61167	-0.000514265	0.000257339	0.000270415	0.000237491	-3.63998e-05	0.000203278	0.000195582
		0.61333	-0.000514742	0.000257816	0.000270654	0.000236776	-3.56846e-05	0.000203993	0.000192244
		0.615	-0.000514027	0.000254002	0.000271846	0.000237014	-3.49693e-05	0.00020304	0.00019129
		0.61667	-0.000515219	0.000251617	0.00027113	0.000235584	-3.47309e-05	0.000202086	0.000189859
		0.61833	-0.00051808	0.000253286	0.000272084	0.000232246	-3.66382e-05	0.000201847	0.000187475
		0.62	-0.000519749	0.000254478	0.000272561	0.000230815	-3.68767e-05	0.000201132	0.000183899
		0.62167	-0.000520941	0.000258531	0.00027113	0.000232007	-3.52077e-05	0.000199702	0.000180561
		0.62333	-0.000523087	0.0002633	0.000270415	0.000232484	-3.49693e-05	0.000197794	0.000177223
		0.625	-0.000525948	0.000262823	0.000270892	0.000232007	-3.56846e-05	0.00019541	0.000174124
		0.62667	-0.000526425	0.000261392	0.000270415	0.000232007	-3.66382e-05	0.000196364	0.000172693
		0.62833	-0.000526663	0.000261869	0.0002697	0.000232007	-3.8784e-05	0.000197318	0.000171263
		0.63	-0.00052857	0.0002633	0.0002697	0.000230815	-3.92608e-05	0.000196364	0.000170071
		0.63167	-0.000529524	0.00026473	0.000267554	0.000227716	-3.8784e-05	0.000195887	0.000167687
		0.63333	-0.00052857	0.000264492	0.000264932	0.000226047	-3.94993e-05	0.000195887	0.000163633
		0.635	-0.000528332	0.000261392	0.000264932	0.000227239	-4.23603e-05	0.000193026	0.000158865
		0.63667	-0.00052857	0.000260916	0.00026517	0.000229862	-4.47445e-05	0.000188734	0.000155289
		0.63833	-0.000527378	0.000263538	0.000264216	0.000229623	-4.28371e-05	0.000186827	0.000153858
		0.64	-0.000525948	0.000265207	0.000263024	0.000226047	-4.1645e-05	0.000185158	0.000151951
		0.64167	-0.000526663	0.000265446	0.000263024	0.000222709	-4.40292e-05	0.000184204	0.000148613
		0.64333	-0.00052857	0.00026473	0.000264216	0.000221994	-4.56981e-05	0.000183251	0.000145514
		0.645	-0.000530716	0.000264969	0.000264693	0.000221755	-4.49829e-05	0.000181343	0.000145275
		0.64667	-0.000530716	0.000266399	0.000263739	0.000222232	-4.28371e-05	0.000179675	0.000145275
		0.64833	-0.000530239	0.000265922	0.000262547	0.00022104	-4.30755e-05	0.000180151	0.000142891
		0.65	-0.000532385	0.00026473	0.000261117	0.000216749	-4.56981e-05	0.00018182	0.000138123
		0.65167	-0.000535484	0.000264254	0.000261355	0.000214603	-4.78439e-05	0.000180628	0.000133593
		0.65333	-0.000535484	0.000264969	0.000260402	0.000214126	-4.83207e-05	0.000178721	0.000131685
		0.655	-0.000534769	0.000265922	0.000256825	0.000214126	-4.78439e-05	0.00017586	0.000129301
		0.65667	-0.000535246	0.000264254	0.000255872	0.000213172	-4.68902e-05	0.000173952	0.000127155
		0.65833	-0.000535961	0.000262346	0.00025611	0.000211027	-4.78439e-05	0.00017276	0.000124533
		0.66	-0.000538345	0.000262823	0.000256587	0.000208642	-5.02281e-05	0.000172999	0.00012048
		0.66167	-0.000540968	0.000265207	0.000258733	0.000207212	-4.97513e-05	0.000173714	0.000117619
		0.66333	-0.000540968	0.000266638	0.000257779	0.000206735	-4.78439e-05	0.000172284	0.000116188
		0.665	-0.000540014	0.000265207	0.000254918	0.00020602	-4.9036e-05	0.000170376	0.000114519
		0.66667	-0.00054216	0.000265922	0.000255156	0.000203397	-5.16586e-05	0.000167754	0.000111658
		0.66833	-0.000543114	0.000267353	0.000254918	0.000199582	-5.07049e-05	0.000165608	0.000109751
		0.67	-0.000543591	0.000267353	0.000252534	0.000198152	-4.95128e-05	0.000164654	0.000108082
		0.67167	-0.000544068	0.000264969	0.000249911	0.000199821	-4.97513e-05	0.000163224	0.000104506
		0.67333	-0.000543591	0.000262585	0.000249196	0.000198629	-5.02281e-05	0.000160363	0.000100214
		0.675	-0.000545975	0.000262823	0.000248957	0.000195529	-5.02281e-05	0.000158217	9.78299e-05
		0.67667	-0.000549313	0.00026473	0.000247765	0.000196483	-4.99897e-05	0.000157978	9.59225e-05
		0.67833	-0.000550028	0.000265207	0.000246335	0.000197198	-5.09433e-05	0.000157978	9.18694e-05
		0.68	-0.000549551	0.000264015	0.000245143	0.000194814	-5.16586e-05	0.000157025	8.90084e-05
		0.68167	-0.000551697	0.000262823	0.000244904	0.00019243	-5.14202e-05	0.000156786	8.75779e-05
		0.68333	-0.000554081	0.000262823	0.000244428	0.000192192	-5.11818e-05	0.000155356	8.49553e-05
		0.685	-0.000554081	0.000263777	0.000243235	0.00019243	-5.33275e-05	0.000152733	8.20942e-05
		0.68667	-0.000552889	0.000264015	0.00024252	0.00018933	-5.69038e-05	0.000152256	7.89948e-05
		0.68833	-0.000553604	0.000263538	0.000241566	0.000185754	-5.73807e-05	0.000150587	7.73259e-05
		0.69	-0.000555273	0.000261392	0.000240136	0.000184801	-5.49965e-05	0.000148442	7.63722e-05
		0.69167	-0.000556704	0.000261392	0.000237513	0.000183608	-5.6427e-05	0.00014868	7.44648e-05
		0.69333	-0.000557419	0.000262823	0.000236321	0.000182416	-5.90496e-05	0.000147726	7.32727e-05
		0.695	-0.000556704	0.000263538	0.000237275	0.000180986	-5.88112e-05	0.000144389	7.13654e-05
		0.69667	-0.000556704	0.000264015	0.000237275	0.000180509	-5.76191e-05	0.000141289	6.99349e-05
		0.69833	-0.000559565	0.0002633	0.000235129	0.000180032	-5.69038e-05	0.000141051	6.80275e-05
		0.7	-0.000561949	0.000262823	0.000232507	0.000178125	-5.61886e-05	0.000142004	6.49281e-05
		0.70167	-0.000561472	0.000262823	0.000230361	0.000176217	-5.57117e-05	0.00013819	6.25439e-05
		0.70333	-0.000559803	0.000262346	0.000229407	0.000175502	-5.59501e-05	0.000134613	6.0875e-05
		0.705	-0.000559565	0.000262823	0.000227738	0.000175502	-5.6427e-05	0.000134852	5.87292e-05
		0.70667	-0.000561234	0.000262823	0.000225354	0.000174072	-5.69038e-05	0.000135806	5.68219e-05
		0.70833	-0.000564572	0.000262585	0.000225116	0.000171211	-5.71422e-05	0.000133421	5.72987e-05
		0.71	-0.000563856	0.000261869	0.0002244	0.000168111	-5.6427e-05	0.000131276	5.65834e-05
		0.71167	-0.000559803	0.000261392	0.000221063	0.000167634	-5.54733e-05	0.000132468	5.22919e-05
		0.71333	-0.000560518	0.000260916	0.000218917	0.000167396	-5.57117e-05	0.000133898	4.87156e-05
		0.715	-0.000565287	0.000259008	0.000218201	0.000166204	-5.69038e-05	0.000132706	4.63314e-05
		0.71667	-0.000568148	0.000256624	0.000216056	0.000166442	-5.76191e-05	0.000131752	4.53778e-05
		0.71833	-0.00056934	0.000256624	0.000214387	0.000166204	-5.90496e-05	0.000131752	4.51393e-05
		0.72	-0.000568148	0.000257578	0.00021391	0.00016382	-6.07185e-05	0.000128415	4.25167e-05
		0.72167	-0.000568148	0.000257816	0.000212956	0.000162866	-6.16722e-05	0.000123408	3.96557e-05
		0.72333	-0.000570294	0.000255909	0.000211287	0.000163343	-6.2149e-05	0.000121262	3.96557e-05
		0.725	-0.000569817	0.000253286	0.000209142	0.00016382	-6.04801e-05	0.000121024	3.96557e-05
		0.72667	-0.00056934	0.000253525	0.000207234	0.000161197	-5.85727e-05	0.000120785	3.5841e-05
		0.72833	-0.000570055	0.00025567	0.000207711	0.000155952	-5.90496e-05	0.000121262	3.10727e-05
		0.73	-0.000571247	0.000256863	0.000206281	0.00015166	-6.14338e-05	0.000119831	2.845e-05
		0.73167	-0.000573393	0.000255432	0.000202466	0.000149276	-6.2149e-05	0.000116494	2.77348e-05
		0.73333	-0.000573155	0.000252809	0.000201035	0.000148561	-6.14338e-05	0.000114586	2.89269e-05
		0.735	-0.00057077	0.000251617	0.000201512	0.000148799	-6.2149e-05	0.000113394	2.89269e-05
		0.73667	-0.000571724	0.000250664	0.000202704	0.000148084	-6.23874e-05	0.000112917	2.5589e-05
		0.73833	-0.000574347	0.00025114	0.000199843	0.000146892	-6.2149e-05	0.000111487	2.2728e-05
		0.74	-0.000576016	0.000251617	0.000193644	0.000146415	-6.26259e-05	0.000111725	2.12975e-05
		0.74167	-0.000577446	0.000248995	0.000189114	0.000144269	-6.42948e-05	0.000112679	1.89133e-05
		0.74333	-0.000577923	0.000246849	0.000188399	0.000140455	-6.40564e-05	0.000111964	1.72444e-05
		0.745	-0.000578161	0.000247326	0.000188399	0.000139263	-6.33411e-05	0.000110295	1.8198e-05
		0.74667	-0.0005784	0.000246134	0.000186492	0.000139024	-6.3818e-05	0.00010648	1.74828e-05
		0.74833	-0.000578877	0.000244226	0.00018673	0.000137355	-6.33411e-05	0.000104334	1.41449e-05
		0.75	-0.000580784	0.000244226	0.00018673	0.00013664	-6.33411e-05	0.000104334	1.15223e-05
		0.75167	-0.000581499	0.00024518	0.000184584	0.000135686	-6.31027e-05	0.000103381	1.10455e-05
		0.75333	-0.000581261	0.000244703	0.000182677	0.000135448	-6.31027e-05	0.000102904	1.15223e-05
		0.755	-0.000583645	0.00024375	0.000179816	0.000134017	-6.40564e-05	0.000102904	9.37656e-06
		0.75667	-0.000585552	0.000241365	0.000177909	0.000131633	-6.42948e-05	0.000102427	6.27711e-06
		0.75833	-0.000584837	0.00023922	0.000177909	0.000129249	-6.54869e-05	0.000103142	6.99237e-06
		0.76	-0.00058436	0.000239696	0.000177193	0.000126626	-6.71558e-05	0.000102427	8.89972e-06
		0.76167	-0.000585076	0.000239935	0.000174094	0.000125434	-6.73942e-05	0.000101235	8.6613e-06
		0.76333	-0.000586744	0.00024065	0.000171471	0.000124957	-6.6679e-05	0.000100996	7.23079e-06
		0.765	-0.000587221	0.000240173	0.000171233	0.000125911	-6.76327e-05	9.86122e-05	5.08502e-06
		0.76667	-0.000586029	0.000236597	0.000170279	0.000126626	-6.76327e-05	9.47975e-05	2.224e-06
		0.76833	-0.00058746	0.000235405	0.000168134	0.000123765	-6.47716e-05	9.50359e-05	-8.75443e-07
		0.77	-0.000590559	0.000234451	0.00016718	0.000120428	-6.33411e-05	9.50359e-05	-3.25963e-06
		0.77167	-0.000590798	0.000231829	0.000165988	0.000119235	-6.71558e-05	9.19364e-05	-3.73647e-06
		0.77333	-0.000590082	0.000232067	0.000161935	0.000118759	-7.02553e-05	9.1698e-05	-3.25963e-06
		0.775	-0.000590559	0.000232782	0.000156213	0.000118282	-7.00168e-05	9.26517e-05	-3.73647e-06
		0.77667	-0.000590559	0.000230398	0.000153113	0.000118043	-6.93016e-05	9.07444e-05	-4.2133e-06
		0.77833	-0.000591751	0.000230636	0.000152398	0.000115659	-6.76327e-05	8.8837e-05	-3.25963e-06
		0.78	-0.000594135	0.000232782	0.000152875	0.000113513	-6.62021e-05	8.78833e-05	-4.69014e-06
		0.78167	-0.000594851	0.000233498	0.000152636	0.000113752	-6.73942e-05	8.52607e-05	-8.50484e-06
		0.78333	-0.000595328	0.00023159	0.000151206	0.000112798	-6.78711e-05	8.45455e-05	-1.04122e-05
		0.785	-0.000594851	0.000227537	0.00014906	0.000110891	-6.62021e-05	8.45455e-05	-1.13659e-05
		0.78667	-0.000594851	0.000227299	0.000147153	0.000109222	-6.6679e-05	8.3115e-05	-1.06506e-05
		0.78833	-0.000594851	0.000227775	0.000145245	0.000108507	-6.954e-05	8.26381e-05	-8.98168e-06
		0.79	-0.000596281	0.000225153	0.000143815	0.00010803	-7.02553e-05	8.23997e-05	-1.0889e-05
		0.79167	-0.00059795	0.000223246	0.000142146	0.00010803	-7.02553e-05	8.00155e-05	-1.32732e-05
		0.79333	-0.000597473	0.000223007	0.000141908	0.00010803	-7.07321e-05	7.97771e-05	-1.32732e-05
		0.795	-0.000596758	0.000223007	0.000142384	0.000107314	-7.26394e-05	8.00155e-05	-1.39885e-05
		0.79667	-0.000597473	0.000223246	0.000140715	0.000105646	-7.33547e-05	7.90618e-05	-1.68495e-05
		0.79833	-0.000599142	0.000223007	0.000139523	0.000105884	-7.14473e-05	7.83466e-05	-1.78032e-05
		0.8	-0.000600334	0.000221577	0.000140477	0.000105407	-7.07321e-05	7.71545e-05	-1.73263e-05
		0.80167	-0.00060248	0.000221577	0.000137854	0.000103261	-7.21626e-05	7.52471e-05	-1.92337e-05
		0.80333	-0.000604387	0.000223007	0.000133086	0.000101831	-7.04937e-05	7.45319e-05	-1.99489e-05
		0.805	-0.000604626	0.000222053	0.00013094	0.0001004	-6.88247e-05	7.38166e-05	-1.97105e-05
		0.80667	-0.00060558	0.000219192	0.00012951	9.92082e-05	-7.2401e-05	7.31014e-05	-2.09026e-05
		0.80833	-0.000607725	0.000216808	0.000127126	9.75393e-05	-7.26394e-05	7.38166e-05	-2.13794e-05
		0.81	-0.000609871	0.000215616	0.00012498	9.49167e-05	-6.88247e-05	7.26245e-05	-2.1141e-05
		0.81167	-0.000611778	0.000214901	0.000123072	9.56319e-05	-6.83479e-05	7.07172e-05	-2.35252e-05
		0.81333	-0.000610348	0.00021347	0.000121165	9.75393e-05	-7.07321e-05	6.88098e-05	-2.54326e-05
		0.815	-0.000607964	0.00021204	0.000122357	9.6824e-05	-7.33547e-05	6.92867e-05	-2.32868e-05
		0.81667	-0.000609394	0.000212994	0.000122834	9.61088e-05	-7.407e-05	7.1194e-05	-2.32868e-05
		0.81833	-0.000611302	0.000213947	0.000121642	9.49167e-05	-7.43084e-05	7.14324e-05	-2.59094e-05
		0.82	-0.000612732	0.00021204	0.000120927	9.30093e-05	-7.407e-05	7.16709e-05	-2.78167e-05
		0.82167	-0.000614639	0.000211801	0.000118304	9.20557e-05	-7.26394e-05	7.1194e-05	-2.80552e-05
		0.82333	-0.000612494	0.000210848	0.000116635	8.91946e-05	-7.26394e-05	6.92867e-05	-2.8532e-05
		0.825	-0.000609871	0.000209179	0.000117589	8.56184e-05	-7.35931e-05	6.78562e-05	-2.90088e-05
		0.82667	-0.000610586	0.00020894	0.000116635	8.56184e-05	-7.26394e-05	6.69025e-05	-2.97241e-05
		0.82833	-0.000612255	0.000210609	0.000113774	8.60952e-05	-7.2401e-05	6.52336e-05	-3.1393e-05
		0.83	-0.000613447	0.000211325	0.000112105	8.63336e-05	-7.55005e-05	6.38031e-05	-2.99625e-05
		0.83167	-0.000615355	0.000209417	0.000112105	8.56184e-05	-7.76462e-05	6.38031e-05	-3.04394e-05
		0.83333	-0.000615355	0.000205603	0.000111867	8.3711e-05	-7.50236e-05	6.61872e-05	-3.35388e-05
		0.835	-0.000615832	0.000203457	0.000111152	8.18037e-05	-7.38315e-05	6.61872e-05	-3.33004e-05
		0.83667	-0.000616547	0.000203218	0.000109721	8.20421e-05	-7.57389e-05	6.47567e-05	-3.09162e-05
		0.83833	-0.000615355	0.000205364	0.000107575	8.27573e-05	-7.50236e-05	6.38031e-05	-2.90088e-05
		0.84	-0.000614878	0.000205603	0.000105906	8.10884e-05	-7.43084e-05	6.18957e-05	-2.94857e-05
		0.84167	-0.0006175	0.000202742	0.000105429	7.87042e-05	-7.35931e-05	6.14189e-05	-3.06778e-05
		0.84333	-0.000620123	0.000201549	0.000104953	7.72737e-05	-7.407e-05	6.14189e-05	-3.16314e-05
		0.845	-0.000620361	0.000202503	0.000103045	7.65584e-05	-7.64541e-05	6.07036e-05	-3.40156e-05
		0.84667	-0.000620838	0.000203934	0.000101615	7.65584e-05	-7.66926e-05	5.95115e-05	-3.52077e-05
		0.84833	-0.000623461	0.000202265	0.000101615	7.7989e-05	-7.62157e-05	5.92731e-05	-3.40156e-05
		0.85	-0.000624653	0.000200596	9.97074e-05	7.82274e-05	-7.6931e-05	6.02268e-05	-3.33004e-05
		0.85167	-0.000622746	0.000202265	9.56543e-05	7.58432e-05	-7.74078e-05	6.04652e-05	-3.49693e-05
		0.85333	-0.000621554	0.000202742	9.13627e-05	7.44127e-05	-7.81231e-05	5.87963e-05	-3.66382e-05
		0.855	-0.000620361	0.000202503	8.96938e-05	7.27437e-05	-7.88383e-05	5.56968e-05	-3.80687e-05
		0.85667	-0.000620361	0.000200834	9.18396e-05	7.27437e-05	-7.81231e-05	5.522e-05	-3.78303e-05
		0.85833	-0.000621554	0.000197735	9.25548e-05	7.39358e-05	-7.81231e-05	5.64121e-05	-3.5923e-05
		0.86	-0.00062203	0.000197019	9.16012e-05	7.44127e-05	-7.6931e-05	5.64121e-05	-3.66382e-05
		0.86167	-0.000623222	0.00019845	9.01707e-05	7.39358e-05	-7.55005e-05	5.64121e-05	-3.94993e-05
		0.86333	-0.00062656	0.000198927	8.65944e-05	7.29822e-05	-7.5262e-05	5.64121e-05	-4.11682e-05
		0.865	-0.000629183	0.000198688	8.51639e-05	7.08364e-05	-7.5262e-05	5.522e-05	-4.1645e-05
		0.86667	-0.000628229	0.000198212	8.58791e-05	6.82138e-05	-7.55005e-05	5.40279e-05	-4.21219e-05
		0.86833	-0.000626084	0.000197019	8.42102e-05	6.72601e-05	-7.55005e-05	5.40279e-05	-4.25987e-05
		0.87	-0.000624653	0.000196304	8.23028e-05	6.79754e-05	-7.64541e-05	5.522e-05	-4.21219e-05
		0.87167	-0.000623699	0.000196781	8.23028e-05	6.86906e-05	-7.76462e-05	5.522e-05	-4.21219e-05
		0.87333	-0.000626799	0.000198688	8.23028e-05	6.82138e-05	-7.64541e-05	5.37895e-05	-4.21219e-05
		0.875	-0.000630613	0.00019845	8.06339e-05	6.82138e-05	-7.57389e-05	5.25974e-05	-4.28371e-05
		0.87667	-0.000631329	0.000197973	7.99187e-05	6.84522e-05	-7.55005e-05	5.30742e-05	-4.40292e-05
		0.87833	-0.000632759	0.000198927	7.92034e-05	6.86906e-05	-7.5262e-05	5.16437e-05	-4.23603e-05
		0.88	-0.000635143	0.000199881	7.70576e-05	6.7737e-05	-7.5262e-05	5.14053e-05	-4.09298e-05
		0.88167	-0.000636812	0.00019845	7.63424e-05	6.41607e-05	-7.57389e-05	5.14053e-05	-4.25987e-05
		0.88333	-0.000637766	0.000197973	7.72961e-05	6.12997e-05	-7.64541e-05	4.99748e-05	-4.37908e-05
		0.885	-0.000636097	0.000198927	7.58655e-05	6.08228e-05	-7.81231e-05	5.04516e-05	-4.37908e-05
		0.88667	-0.000633236	0.000200119	7.37198e-05	6.3207e-05	-8.00304e-05	5.069e-05	-4.30755e-05
		0.88833	-0.000632998	0.00019845	7.1574e-05	6.43991e-05	-8.07457e-05	4.99748e-05	-4.21219e-05
		0.89	-0.000634428	0.000196781	6.99051e-05	6.27302e-05	-8.00304e-05	4.87827e-05	-4.11682e-05
		0.89167	-0.000635143	0.000198212	7.06203e-05	6.0346e-05	-7.88383e-05	4.59217e-05	-4.21219e-05
		0.89333	-0.00063562	0.000200119	6.94282e-05	5.70081e-05	-7.85999e-05	4.47296e-05	-4.40292e-05
		0.895	-0.000637289	0.000200596	6.75209e-05	5.60544e-05	-7.81231e-05	4.59217e-05	-4.37908e-05
		0.89667	-0.000637766	0.000199404	6.70441e-05	5.89155e-05	-7.66926e-05	4.63985e-05	-4.30755e-05
		0.89833	-0.000637289	0.000199165	6.63288e-05	5.91539e-05	-7.74078e-05	4.54448e-05	-4.49829e-05
		0.9	-0.000636812	0.000199881	6.63288e-05	5.67697e-05	-7.76462e-05	4.47296e-05	-4.83207e-05
		0.90167	-0.000638243	0.000200834	6.72825e-05	5.5816e-05	-7.62157e-05	4.44911e-05	-4.99897e-05
		0.90333	-0.00064015	0.000199881	6.77593e-05	5.55776e-05	-7.76462e-05	4.47296e-05	-5.02281e-05
		0.905	-0.000642296	0.000198688	6.63288e-05	5.62929e-05	-7.95536e-05	4.52064e-05	-4.83207e-05
		0.90667	-0.000642058	0.000199881	6.37062e-05	5.84386e-05	-7.93152e-05	4.52064e-05	-4.59366e-05
		0.90833	-0.000638958	0.000200119	6.08452e-05	5.65313e-05	-7.88383e-05	4.52064e-05	-4.64134e-05
		0.91	-0.000639197	0.000199404	5.89378e-05	5.39087e-05	-7.81231e-05	4.47296e-05	-4.66518e-05
		0.91167	-0.000641819	0.000199881	5.82226e-05	5.34318e-05	-7.78846e-05	4.42527e-05	-4.71287e-05
		0.91333	-0.000642534	0.000201311	5.86994e-05	5.27166e-05	-7.95536e-05	4.44911e-05	-4.99897e-05
		0.915	-0.000643965	0.000202026	5.94147e-05	5.34318e-05	-8.07457e-05	4.42527e-05	-5.1897e-05
		0.91667	-0.000646588	0.00020298	5.91762e-05	5.22398e-05	-8.12225e-05	4.30606e-05	-5.07049e-05
		0.91833	-0.000646349	0.00020441	5.89378e-05	5.10477e-05	-8.09841e-05	4.06764e-05	-4.95128e-05
		0.92	-0.000647541	0.000206079	5.89378e-05	4.98556e-05	-7.93152e-05	3.78154e-05	-4.92744e-05
		0.92167	-0.000650164	0.000205603	5.8461e-05	4.89019e-05	-7.88383e-05	3.78154e-05	-4.73671e-05
		0.92333	-0.000647303	0.000203934	5.77457e-05	5.10477e-05	-8.07457e-05	4.11533e-05	-4.59366e-05
		0.925	-0.000647064	0.000203695	5.70305e-05	5.2955e-05	-8.02688e-05	4.18685e-05	-4.64134e-05
		0.92667	-0.000648733	0.00020441	5.41695e-05	5.24782e-05	-8.02688e-05	4.18685e-05	-4.83207e-05
		0.92833	-0.000649687	0.00020441	5.29774e-05	5.17629e-05	-7.9792e-05	4.42527e-05	-4.83207e-05
		0.93	-0.000650164	0.000206079	5.44079e-05	5.10477e-05	-7.88383e-05	4.32991e-05	-4.78439e-05
		0.93167	-0.000651356	0.000208464	5.44079e-05	4.91403e-05	-7.9792e-05	4.13917e-05	-4.99897e-05
		0.93333	-0.000653502	0.000208464	5.29774e-05	4.91403e-05	-8.14609e-05	4.01996e-05	-5.23739e-05
		0.935	-0.000652786	0.000206795	5.25005e-05	5.08092e-05	-8.19378e-05	3.90075e-05	-5.3566e-05
		0.93667	-0.000651833	0.000205603	5.05932e-05	5.15245e-05	-8.24146e-05	3.97228e-05	-5.26123e-05
		0.93833	-0.000651356	0.00020751	5.05932e-05	4.96171e-05	-8.24146e-05	3.97228e-05	-5.09433e-05
		0.94	-0.000651356	0.000208702	5.17853e-05	4.77098e-05	-8.24146e-05	3.82923e-05	-5.23739e-05
		0.94167	-0.000654217	0.000208702	5.13084e-05	4.74714e-05	-8.24146e-05	3.99612e-05	-5.26123e-05
		0.94333	-0.000656363	0.000209179	5.01163e-05	4.65177e-05	-8.19378e-05	4.25838e-05	-5.07049e-05
		0.945	-0.000655886	0.000209179	4.91627e-05	4.58024e-05	-8.16993e-05	4.11533e-05	-5.21354e-05
		0.94667	-0.000657793	0.000209417	5.08316e-05	4.67561e-05	-8.36067e-05	3.73386e-05	-5.33275e-05
		0.94833	-0.000660416	0.000209894	5.05932e-05	4.79482e-05	-8.4322e-05	3.40007e-05	-5.21354e-05
		0.95	-0.000659939	0.000210609	4.77321e-05	4.7233e-05	-8.24146e-05	3.40007e-05	-5.30891e-05
		0.95167	-0.000657555	0.000212278	4.58248e-05	4.5564e-05	-8.07457e-05	3.59081e-05	-5.45196e-05
		0.95333	-0.000657793	0.000213947	4.46327e-05	4.34183e-05	-8.14609e-05	3.42391e-05	-5.66654e-05
		0.955	-0.000660654	0.000216808	4.39175e-05	4.15109e-05	-8.31299e-05	3.11397e-05	-5.73807e-05
		0.95667	-0.000661608	0.000218954	4.41559e-05	4.05572e-05	-8.38451e-05	3.16165e-05	-5.49965e-05
		0.95833	-0.000661608	0.000218	4.51095e-05	4.15109e-05	-8.28914e-05	3.51928e-05	-5.09433e-05
		0.96	-0.000662085	0.000217285	4.51095e-05	4.34183e-05	-8.16993e-05	3.63849e-05	-4.85592e-05
		0.96167	-0.000663754	0.000218239	4.39175e-05	4.38951e-05	-8.00304e-05	3.51928e-05	-5.11818e-05
		0.96333	-0.000663515	0.000218	4.27254e-05	4.34183e-05	-7.9792e-05	3.51928e-05	-5.49965e-05
		0.965	-0.000662562	0.000217285	4.17717e-05	4.29414e-05	-7.93152e-05	3.63849e-05	-5.52349e-05
		0.96667	-0.000663754	0.000218	4.17717e-05	4.34183e-05	-7.76462e-05	3.54312e-05	-5.45196e-05
		0.96833	-0.000664946	0.000220861	4.05796e-05	4.34183e-05	-7.95536e-05	3.42391e-05	-5.40428e-05
		0.97	-0.000665184	0.00022253	3.98643e-05	4.29414e-05	-8.21762e-05	3.56697e-05	-5.33275e-05
		0.97167	-0.000663992	0.000222769	4.05796e-05	4.2703e-05	-8.2653e-05	3.66233e-05	-5.52349e-05
		0.97333	-0.000662562	0.000222769	4.01028e-05	4.22262e-05	-8.33683e-05	3.59081e-05	-5.80959e-05
		0.975	-0.000663992	0.00022253	3.77186e-05	4.10341e-05	-8.40835e-05	3.61465e-05	-5.88112e-05
		0.97667	-0.000665184	0.000224199	3.84338e-05	4.00804e-05	-8.14609e-05	3.56697e-05	-5.66654e-05
		0.97833	-0.000666853	0.000226822	4.01028e-05	4.12725e-05	-7.9792e-05	3.4716e-05	-5.49965e-05
		0.98	-0.000669237	0.000229444	3.96259e-05	4.2703e-05	-8.00304e-05	3.4716e-05	-5.54733e-05
		0.98167	-0.000669953	0.00023159	3.67649e-05	4.34183e-05	-8.19378e-05	3.32855e-05	-5.66654e-05
		0.98333	-0.000671145	0.000230875	3.36655e-05	4.24646e-05	-8.45604e-05	2.89939e-05	-5.76191e-05
		0.985	-0.000670668	0.000230398	3.36655e-05	4.10341e-05	-8.47988e-05	2.66098e-05	-5.71422e-05
		0.98667	-0.000670191	0.000230636	3.58112e-05	3.96036e-05	-8.40835e-05	2.7325e-05	-5.71422e-05
		0.98833	-0.000670191	0.000230398	3.77186e-05	3.91267e-05	-8.28914e-05	2.75634e-05	-5.83343e-05
		0.99	-0.000670429	0.000232067	3.81954e-05	3.86499e-05	-8.38451e-05	2.70866e-05	-5.80959e-05
		0.99167	-0.000670906	0.000235405	3.7957e-05	3.65041e-05	-8.40835e-05	2.61329e-05	-5.69038e-05
		0.99333	-0.000672337	0.000238266	3.53344e-05	3.55505e-05	-8.36067e-05	2.68482e-05	-5.66654e-05
		0.995	-0.000674244	0.000239935	3.41423e-05	3.65041e-05	-8.52756e-05	2.85171e-05	-5.78575e-05
		0.99667	-0.000673767	0.000240412	3.65265e-05	3.60273e-05	-8.62293e-05	2.78018e-05	-6.04801e-05
		0.99833	-0.000673529	0.000240173	3.62881e-05	3.38815e-05	-8.38451e-05	2.7325e-05	-6.16722e-05
		1	-0.000674006	0.00023922	3.43807e-05	3.2451e-05	-8.21762e-05	2.99476e-05	-6.02417e-05
		1.00167	-0.000674721	0.000241365	3.39039e-05	3.2451e-05	-8.36067e-05	2.99476e-05	-5.95264e-05
		1.00333	-0.000674959	0.000246134	3.27118e-05	3.45968e-05	-8.50372e-05	2.66098e-05	-5.95264e-05
		1.005	-0.000675675	0.000247803	3.03276e-05	3.86499e-05	-8.47988e-05	2.68482e-05	-5.83343e-05
		1.00667	-0.000677105	0.000246849	2.72282e-05	3.93651e-05	-8.40835e-05	2.7325e-05	-5.90496e-05
		1.00833	-0.000677344	0.000246611	2.74666e-05	3.67425e-05	-8.50372e-05	2.7325e-05	-5.95264e-05
		1.01	-0.000676628	0.000247326	3.03276e-05	3.48352e-05	-8.7183e-05	2.99476e-05	-5.97648e-05
		1.01167	-0.000676151	0.000250187	3.12813e-05	3.38815e-05	-8.74214e-05	2.92324e-05	-5.95264e-05
		1.01333	-0.000677105	0.000252571	3.03276e-05	3.34047e-05	-8.50372e-05	2.7325e-05	-6.02417e-05
		1.015	-0.000679012	0.000251856	2.91355e-05	3.34047e-05	-8.62293e-05	2.78018e-05	-6.07185e-05
		1.01667	-0.000681158	0.000251856	2.79434e-05	3.48352e-05	-8.88519e-05	2.78018e-05	-6.07185e-05
		1.01833	-0.00068235	0.000254002	2.74666e-05	3.67425e-05	-8.67061e-05	2.7325e-05	-6.11953e-05
		1.02	-0.000681158	0.000255432	2.74666e-05	3.72194e-05	-8.31299e-05	2.85171e-05	-6.19106e-05
		1.02167	-0.000680681	0.000256386	2.72282e-05	3.72194e-05	-8.24146e-05	3.0186e-05	-6.16722e-05
		1.02333	-0.000680205	0.000255194	2.53208e-05	3.57889e-05	-8.36067e-05	2.92324e-05	-6.11953e-05
		1.025	-0.000679728	0.000254955	2.41287e-05	3.50736e-05	-8.40835e-05	2.80403e-05	-6.04801e-05
		1.02667	-0.000679489	0.000256386	2.53208e-05	3.45968e-05	-8.33683e-05	2.70866e-05	-6.00033e-05
		1.02833	-0.000678536	0.00025877	2.62745e-05	3.36431e-05	-8.33683e-05	2.54177e-05	-5.95264e-05
		1.03	-0.000679728	0.000262823	2.65129e-05	3.55505e-05	-8.52756e-05	2.42256e-05	-6.02417e-05
		1.03167	-0.000683542	0.000265207	2.69897e-05	3.67425e-05	-8.67061e-05	2.47024e-05	-6.31027e-05
		1.03333	-0.00068545	0.000265446	2.79434e-05	3.60273e-05	-8.67061e-05	2.68482e-05	-6.45332e-05
		1.035	-0.000685211	0.000267353	2.7705e-05	3.43584e-05	-8.62293e-05	2.78018e-05	-6.45332e-05
		1.03667	-0.000683542	0.00026926	2.62745e-05	3.34047e-05	-8.45604e-05	2.82787e-05	-6.47716e-05
		1.03833	-0.000683542	0.000270691	2.55592e-05	3.2451e-05	-8.40835e-05	2.78018e-05	-6.45332e-05
		1.04	-0.000686165	0.000271406	2.46055e-05	3.14973e-05	-8.4322e-05	2.70866e-05	-6.40564e-05
		1.04167	-0.000688311	0.000271883	2.22214e-05	3.29278e-05	-8.5514e-05	2.80403e-05	-6.26259e-05
		1.04333	-0.000687357	0.000272598	2.17445e-05	3.36431e-05	-8.83751e-05	2.85171e-05	-6.19106e-05
		1.045	-0.000686642	0.000272598	2.19829e-05	3.34047e-05	-8.88519e-05	2.66098e-05	-6.2149e-05
		1.04667	-0.000688549	0.000273075	2.07909e-05	3.36431e-05	-8.88519e-05	2.58945e-05	-6.16722e-05
		1.04833	-0.00069141	0.000274744	2.0314e-05	3.29278e-05	-8.78982e-05	2.56561e-05	-6.45332e-05
		1.05	-0.000692841	0.000276413	2.0314e-05	3.22126e-05	-8.5514e-05	2.49408e-05	-6.69174e-05
		1.05167	-0.000692841	0.000277843	2.22214e-05	3.12589e-05	-8.4322e-05	2.39871e-05	-6.3818e-05
		1.05333	-0.000691887	0.000278797	2.53208e-05	3.10205e-05	-8.4322e-05	2.25566e-05	-5.97648e-05
		1.055	-0.000692841	0.000280704	2.55592e-05	3.00668e-05	-8.45604e-05	2.18414e-05	-5.83343e-05
		1.05667	-0.000695463	0.000283327	2.3175e-05	2.81595e-05	-8.50372e-05	2.23182e-05	-5.88112e-05
		1.05833	-0.000695463	0.000284996	2.38903e-05	2.69674e-05	-8.69446e-05	2.39871e-05	-6.07185e-05
		1.06	-0.000695463	0.000286426	2.41287e-05	2.79211e-05	-9.02824e-05	2.54177e-05	-6.26259e-05
		1.06167	-0.000697371	0.000288095	2.05524e-05	2.93516e-05	-9.09977e-05	2.66098e-05	-6.3818e-05
		1.06333	-0.000698086	0.000289526	1.91219e-05	3.05437e-05	-9.0044e-05	2.58945e-05	-6.45332e-05
		1.065	-0.000694986	0.000290003	1.84067e-05	3.12589e-05	-8.83751e-05	2.4464e-05	-6.52485e-05
		1.06667	-0.000692125	0.000290003	1.86451e-05	2.91131e-05	-8.57525e-05	2.54177e-05	-6.3818e-05
		1.06833	-0.000692602	0.000291433	1.79298e-05	2.81595e-05	-8.57525e-05	2.58945e-05	-6.31027e-05
		1.07	-0.000695225	0.000292148	1.69762e-05	3.10205e-05	-8.81366e-05	2.42256e-05	-6.45332e-05
		1.07167	-0.00069594	0.000293579	1.93603e-05	3.22126e-05	-8.88519e-05	2.32719e-05	-6.28643e-05
		1.07333	-0.000696894	0.000296678	2.26982e-05	3.10205e-05	-8.86135e-05	2.51792e-05	-6.16722e-05
		1.075	-0.000699516	0.000298824	2.36519e-05	2.86363e-05	-8.83751e-05	2.7325e-05	-6.31027e-05
		1.07667	-0.000700947	0.00030097	2.17445e-05	2.64905e-05	-8.81366e-05	2.63713e-05	-6.28643e-05
		1.07833	-0.000701901	0.000302877	2.12677e-05	2.60137e-05	-8.69446e-05	2.42256e-05	-6.14338e-05
		1.08	-0.000701662	0.000305977	1.86451e-05	2.76826e-05	-8.59909e-05	2.51792e-05	-6.16722e-05
		1.08167	-0.000703331	0.000309553	1.50688e-05	2.93516e-05	-8.74214e-05	2.42256e-05	-6.3818e-05
		1.08333	-0.000704523	0.000309791	1.36383e-05	2.959e-05	-8.95672e-05	2.32719e-05	-6.501e-05
		1.085	-0.000704285	0.000308599	1.50688e-05	2.98284e-05	-8.93287e-05	2.66098e-05	-6.31027e-05
		1.08667	-0.00070357	0.00031003	1.7453e-05	3.00668e-05	-8.98056e-05	2.70866e-05	-6.19106e-05
		1.08833	-0.000704285	0.000312414	1.86451e-05	3.10205e-05	-9.05208e-05	2.37487e-05	-6.33411e-05
		1.09	-0.000704523	0.000314798	1.81682e-05	2.98284e-05	-8.93287e-05	2.1603e-05	-6.52485e-05
		1.09167	-0.000701424	0.000316467	1.72146e-05	2.72058e-05	-8.74214e-05	2.18414e-05	-6.62021e-05
		1.09333	-0.000700232	0.000316229	1.76914e-05	2.72058e-05	-8.74214e-05	2.30335e-05	-6.64406e-05
		1.095	-0.000703093	0.000316944	1.81682e-05	2.79211e-05	-8.93287e-05	2.32719e-05	-6.64406e-05
		1.09667	-0.000706669	0.000319805	1.64993e-05	2.86363e-05	-9.07593e-05	2.32719e-05	-6.59637e-05
		1.09833	-0.000707146	0.000321951	1.24462e-05	2.81595e-05	-9.02824e-05	2.49408e-05	-6.54869e-05
		1.1	-0.000707146	0.000322904	9.82359e-06	2.64905e-05	-8.86135e-05	2.63713e-05	-6.52485e-05
		1.10167	-0.000709292	0.000326004	1.0062e-05	2.6729e-05	-8.69446e-05	2.63713e-05	-6.52485e-05
		1.10333	-0.000709768	0.00032958	1.38767e-05	2.64905e-05	-8.57525e-05	2.30335e-05	-6.3818e-05
		1.105	-0.000711199	0.000330534	1.72146e-05	2.55369e-05	-8.4322e-05	2.11261e-05	-6.3818e-05
		1.10667	-0.000713345	0.000329819	1.55456e-05	2.43448e-05	-8.47988e-05	2.1603e-05	-6.54869e-05
		1.10833	-0.000712153	0.000331964	1.31615e-05	2.24374e-05	-8.5514e-05	2.20798e-05	-6.69174e-05
		1.11	-0.000711676	0.000336971	1.24462e-05	2.10069e-05	-8.52756e-05	2.27951e-05	-6.57253e-05
		1.11167	-0.000712868	0.000338402	1.24462e-05	2.12453e-05	-8.67061e-05	2.1603e-05	-6.31027e-05
		1.11333	-0.000714298	0.000336494	1.22078e-05	2.36295e-05	-8.81366e-05	1.96956e-05	-6.26259e-05
		1.115	-0.000712868	0.000336971	1.2923e-05	2.55369e-05	-8.93287e-05	2.08877e-05	-6.40564e-05
		1.11667	-0.000711676	0.000340786	1.31615e-05	2.33911e-05	-9.12361e-05	2.23182e-05	-6.40564e-05
		1.11833	-0.000713345	0.000342693	1.22078e-05	2.07685e-05	-9.19513e-05	2.04109e-05	-6.40564e-05
		1.12	-0.000715252	0.000342216	1.22078e-05	2.10069e-05	-9.09977e-05	2.06493e-05	-6.71558e-05
		1.12167	-0.000715252	0.000343408	1.26846e-05	2.2199e-05	-8.88519e-05	2.01725e-05	-6.78711e-05
		1.12333	-0.000715967	0.000346985	1.2923e-05	2.33911e-05	-8.67061e-05	1.87419e-05	-6.40564e-05
		1.125	-0.000718113	0.000349131	1.22078e-05	2.2199e-05	-8.74214e-05	1.87419e-05	-6.23874e-05
		1.12667	-0.000717875	0.000350799	1.24462e-05	2.05301e-05	-8.98056e-05	1.73114e-05	-6.3818e-05
		1.12833	-0.000716683	0.000353422	1.41151e-05	1.95764e-05	-9.17129e-05	1.85035e-05	-6.52485e-05
		1.13	-0.000718113	0.000355806	1.26846e-05	1.98148e-05	-9.24282e-05	2.04109e-05	-6.71558e-05
		1.13167	-0.000719305	0.000355806	1.0062e-05	2.12453e-05	-9.33819e-05	2.06493e-05	-7.04937e-05
		1.13333	-0.000716921	0.000355568	1.03004e-05	2.24374e-05	-9.31434e-05	2.13645e-05	-7.00168e-05
		1.135	-0.000715252	0.000356522	1.24462e-05	2.14838e-05	-9.24282e-05	2.04109e-05	-6.71558e-05
		1.13667	-0.000718113	0.000358429	1.24462e-05	2.00532e-05	-9.26666e-05	1.73114e-05	-6.501e-05
		1.13833	-0.000720974	0.000362482	1.0062e-05	1.98148e-05	-9.14745e-05	1.46888e-05	-6.33411e-05
		1.14	-0.000721689	0.000366058	9.82359e-06	2.00532e-05	-8.88519e-05	1.7073e-05	-6.3818e-05
		1.14167	-0.000722881	0.000369396	1.12541e-05	2.00532e-05	-8.78982e-05	1.92188e-05	-6.69174e-05
		1.14333	-0.000724074	0.000371542	1.10157e-05	2.05301e-05	-9.0044e-05	1.82651e-05	-6.93016e-05
		1.145	-0.000722881	0.000371065	9.58517e-06	2.05301e-05	-9.21898e-05	1.89804e-05	-6.71558e-05
		1.14667	-0.00072002	0.000371542	9.58517e-06	2.12453e-05	-9.14745e-05	1.9934e-05	-6.52485e-05
		1.14833	-0.000719305	0.000372972	8.86992e-06	2.24374e-05	-9.12361e-05	1.9934e-05	-6.69174e-05
		1.15	-0.00072002	0.000372019	7.20099e-06	2.24374e-05	-9.12361e-05	1.82651e-05	-6.73942e-05
		1.15167	-0.000720974	0.000371542	9.34675e-06	2.33911e-05	-9.17129e-05	1.65962e-05	-6.57253e-05
		1.15333	-0.000722881	0.000373211	1.17309e-05	2.29143e-05	-9.33819e-05	1.61193e-05	-6.57253e-05
		1.155	-0.000725266	0.000375357	1.05389e-05	2.36295e-05	-9.38587e-05	1.61193e-05	-6.6679e-05
		1.15667	-0.000725742	0.000377979	9.10834e-06	2.41064e-05	-9.36203e-05	1.63578e-05	-6.57253e-05
		1.15833	-0.000725742	0.000381555	8.6315e-06	2.2199e-05	-9.33819e-05	1.65962e-05	-6.52485e-05
		1.16	-0.00072455	0.00038394	7.91624e-06	2.12453e-05	-9.2905e-05	1.92188e-05	-6.57253e-05
		1.16167	-0.000723597	0.000384893	8.15466e-06	2.02917e-05	-9.38587e-05	2.08877e-05	-6.59637e-05
		1.16333	-0.000725504	0.000386801	1.03004e-05	1.9338e-05	-9.38587e-05	1.77883e-05	-6.73942e-05
		1.165	-0.000726696	0.000387993	1.10157e-05	1.81459e-05	-9.24282e-05	1.54041e-05	-6.83479e-05
		1.16667	-0.00072908	0.000388708	8.86992e-06	1.62385e-05	-9.19513e-05	1.65962e-05	-6.73942e-05
		1.16833	-0.000731703	0.000390615	7.20099e-06	1.69538e-05	-9.09977e-05	1.61193e-05	-6.71558e-05
		1.17	-0.000730988	0.000392761	8.6315e-06	1.9338e-05	-8.98056e-05	1.61193e-05	-6.78711e-05
		1.17167	-0.000731226	0.000393953	9.10834e-06	1.88611e-05	-9.12361e-05	1.73114e-05	-7.02553e-05
		1.17333	-0.000734087	0.000398006	7.43941e-06	1.86227e-05	-9.26666e-05	1.80267e-05	-7.2401e-05
		1.175	-0.000734802	0.000400867	6.48573e-06	2.00532e-05	-9.24282e-05	1.75498e-05	-7.04937e-05
		1.17667	-0.000733372	0.000401344	7.20099e-06	2.14838e-05	-9.12361e-05	1.65962e-05	-6.73942e-05
		1.17833	-0.000733133	0.000402775	7.91624e-06	2.12453e-05	-9.07593e-05	1.65962e-05	-6.6679e-05
		1.18	-0.00073361	0.000404682	7.67782e-06	1.86227e-05	-9.17129e-05	1.75498e-05	-6.81095e-05
		1.18167	-0.000734802	0.000405397	7.43941e-06	1.69538e-05	-9.21898e-05	1.92188e-05	-6.97784e-05
		1.18333	-0.000735994	0.000404682	9.10834e-06	1.71922e-05	-9.26666e-05	2.04109e-05	-6.97784e-05
		1.185	-0.000736948	0.000406113	1.03004e-05	1.79075e-05	-9.50508e-05	2.04109e-05	-6.93016e-05
		1.18667	-0.000736948	0.000411835	1.03004e-05	1.81459e-05	-9.55276e-05	1.96956e-05	-6.954e-05
		1.18833	-0.000735279	0.000414934	9.10834e-06	1.86227e-05	-9.38587e-05	1.92188e-05	-6.97784e-05
		1.19	-0.000734802	0.000414457	8.39308e-06	1.86227e-05	-9.38587e-05	1.92188e-05	-6.81095e-05
		1.19167	-0.000736233	0.00041398	7.67782e-06	1.86227e-05	-9.36203e-05	1.94572e-05	-6.71558e-05
		1.19333	-0.000736948	0.000415172	7.20099e-06	1.88611e-05	-9.24282e-05	1.77883e-05	-6.78711e-05
		1.195	-0.000737425	0.000417795	7.67782e-06	1.79075e-05	-9.12361e-05	1.56425e-05	-6.78711e-05
		1.19667	-0.00073814	0.000419226	7.67782e-06	1.62385e-05	-9.12361e-05	1.63578e-05	-6.954e-05
		1.19833	-0.000740763	0.000420418	7.91624e-06	1.4808e-05	-9.0044e-05	1.65962e-05	-6.954e-05
		1.2	-0.000742193	0.000422802	7.91624e-06	1.55233e-05	-9.0044e-05	1.58809e-05	-6.71558e-05
		1.20167	-0.000741955	0.000425186	6.72415e-06	1.79075e-05	-9.19513e-05	1.63578e-05	-6.71558e-05
		1.20333	-0.000740524	0.000426855	4.8168e-06	1.71922e-05	-9.31434e-05	1.58809e-05	-6.97784e-05
		1.205	-0.000739332	0.000427093	2.67103e-06	1.67154e-05	-9.45739e-05	1.54041e-05	-7.07321e-05
		1.20667	-0.000742432	0.000427809	2.1942e-06	1.81459e-05	-9.50508e-05	1.65962e-05	-7.00168e-05
		1.20833	-0.000746008	0.000429954	3.38629e-06	1.81459e-05	-9.33819e-05	1.56425e-05	-7.07321e-05
		1.21	-0.000748869	0.000430193	4.8168e-06	1.76691e-05	-9.09977e-05	1.54041e-05	-7.04937e-05
		1.21167	-0.000749346	0.000431385	4.33996e-06	1.71922e-05	-9.05208e-05	1.58809e-05	-6.97784e-05
		1.21333	-0.000746008	0.000435676	1.95578e-06	1.60001e-05	-9.2905e-05	1.54041e-05	-6.97784e-05
		1.215	-0.000744578	0.000438776	5.25266e-07	1.4808e-05	-9.40971e-05	1.63578e-05	-7.07321e-05
		1.21667	-0.000744339	0.000440445	1.71736e-06	1.4808e-05	-9.36203e-05	1.65962e-05	-7.19242e-05
		1.21833	-0.000745293	0.000442591	3.86313e-06	1.60001e-05	-9.2905e-05	1.54041e-05	-7.19242e-05
		1.22	-0.000748154	0.000443783	3.14787e-06	1.67154e-05	-9.38587e-05	1.56425e-05	-7.02553e-05
		1.22167	-0.000749823	0.000444021	2.1942e-06	1.67154e-05	-9.43355e-05	1.82651e-05	-6.97784e-05
		1.22333	-0.000750061	0.000446167	1.71736e-06	1.67154e-05	-9.38587e-05	1.82651e-05	-7.26394e-05
		1.225	-0.000749346	0.000449505	1.71736e-06	1.62385e-05	-9.62429e-05	1.58809e-05	-7.407e-05
		1.22667	-0.000750776	0.000452604	2.90945e-06	1.55233e-05	-9.79118e-05	1.25431e-05	-7.38315e-05
		1.22833	-0.000751969	0.000453796	3.86313e-06	1.50465e-05	-9.69581e-05	1.06357e-05	-7.38315e-05
		1.23	-0.000751015	0.000454988	2.90945e-06	1.4808e-05	-9.31434e-05	1.32583e-05	-7.407e-05
		1.23167	-0.000749584	0.000454035	2.67103e-06	1.55233e-05	-8.93287e-05	1.54041e-05	-7.407e-05
		1.23333	-0.000748392	0.000454035	2.90945e-06	1.62385e-05	-9.09977e-05	1.58809e-05	-7.26394e-05
		1.235	-0.000750538	0.000456896	2.1942e-06	1.6477e-05	-9.24282e-05	1.61193e-05	-7.2401e-05
		1.23667	-0.000751969	0.000458803	5.25266e-07	1.4808e-05	-9.07593e-05	1.68346e-05	-7.14473e-05
		1.23833	-0.000750776	0.000459995	-1.85892e-06	1.36159e-05	-8.88519e-05	1.75498e-05	-7.07321e-05
		1.24	-0.0007503	0.000461903	-2.09734e-06	1.60001e-05	-8.95672e-05	1.7073e-05	-7.19242e-05
		1.24167	-0.000750061	0.000463333	1.0021e-06	1.71922e-05	-9.21898e-05	1.65962e-05	-7.14473e-05
		1.24333	-0.000750538	0.000463571	2.90945e-06	1.60001e-05	-9.21898e-05	1.56425e-05	-7.04937e-05
		1.245	-0.00075173	0.00046524	2.43262e-06	1.50465e-05	-9.14745e-05	1.39736e-05	-7.07321e-05
		1.24667	-0.000753399	0.000468101	1.71736e-06	1.45696e-05	-9.24282e-05	1.37352e-05	-7.2401e-05
		1.24833	-0.000754114	0.000469055	2.43262e-06	1.33775e-05	-9.45739e-05	1.44504e-05	-7.35931e-05
		1.25	-0.000754591	0.000469055	4.33996e-06	1.36159e-05	-9.62429e-05	1.30199e-05	-7.2401e-05
		1.25167	-0.000755306	0.000472393	5.53206e-06	1.4808e-05	-9.69581e-05	1.11125e-05	-7.19242e-05
		1.25333	-0.00075483	0.000475731	4.57838e-06	1.57617e-05	-9.62429e-05	1.11125e-05	-7.2401e-05
		1.255	-0.000754591	0.000477877	2.67103e-06	1.57617e-05	-9.38587e-05	1.44504e-05	-7.38315e-05
		1.25667	-0.000755783	0.000478592	1.0021e-06	1.55233e-05	-9.26666e-05	1.54041e-05	-7.43084e-05
		1.25833	-0.000755545	0.0004774	-1.38208e-06	1.57617e-05	-9.21898e-05	1.49272e-05	-7.45468e-05
		1.26	-0.000756022	0.000479545	-4.28408e-07	1.6477e-05	-9.07593e-05	1.51657e-05	-7.33547e-05
		1.26167	-0.000760313	0.000481214	1.71736e-06	1.67154e-05	-9.17129e-05	1.51657e-05	-7.09705e-05
		1.26333	-0.000764843	0.000480976	1.95578e-06	1.67154e-05	-9.24282e-05	1.4212e-05	-7.31163e-05
		1.265	-0.000767466	0.00048193	1.71736e-06	1.55233e-05	-9.26666e-05	1.39736e-05	-7.57389e-05
		1.26667	-0.00076675	0.000484075	2.67103e-06	1.57617e-05	-9.33819e-05	1.44504e-05	-7.55005e-05
		1.26833	-0.000764605	0.000485506	2.1942e-06	1.62385e-05	-9.2905e-05	1.49272e-05	-7.38315e-05
		1.27	-0.000764843	0.00048789	5.25266e-07	1.38544e-05	-9.33819e-05	1.61193e-05	-7.35931e-05
		1.27167	-0.000766989	0.000491228	5.25266e-07	1.29007e-05	-9.62429e-05	1.56425e-05	-7.5262e-05
		1.27333	-0.000768896	0.000493612	1.24052e-06	1.36159e-05	-9.81502e-05	1.4212e-05	-7.66926e-05
		1.275	-0.000766989	0.000494089	5.25266e-07	1.36159e-05	-9.62429e-05	1.30199e-05	-7.74078e-05
		1.27667	-0.000764843	0.000494327	-1.8999e-07	1.38544e-05	-9.40971e-05	1.27815e-05	-7.64541e-05
		1.27833	-0.000766512	0.000496712	-3.28943e-06	1.36159e-05	-9.40971e-05	1.49272e-05	-7.47852e-05
		1.28	-0.000768658	0.000499334	-4.71994e-06	1.40928e-05	-9.40971e-05	1.65962e-05	-7.45468e-05
		1.28167	-0.000769135	0.000500765	-1.85892e-06	1.60001e-05	-9.40971e-05	1.46888e-05	-7.57389e-05
		1.28333	-0.000769135	0.000501003	4.84288e-08	1.6477e-05	-9.40971e-05	1.32583e-05	-7.57389e-05
		1.285	-0.000768181	0.000501957	-9.05246e-07	1.40928e-05	-9.38587e-05	1.54041e-05	-7.57389e-05
		1.28667	-0.00076675	0.000504818	-1.85892e-06	1.21854e-05	-9.40971e-05	1.61193e-05	-7.59773e-05
		1.28833	-0.000767704	0.000507202	-1.38208e-06	1.09933e-05	-9.31434e-05	1.27815e-05	-7.50236e-05
		1.29	-0.000768896	0.000507917	7.63685e-07	9.56282e-06	-9.12361e-05	1.06357e-05	-7.55005e-05
		1.29167	-0.000770088	0.000509348	1.71736e-06	1.00397e-05	-8.95672e-05	1.15894e-05	-7.6931e-05
		1.29333	-0.000772949	0.000512447	-1.6205e-06	1.14702e-05	-9.02824e-05	1.01589e-05	-7.45468e-05
		1.295	-0.000773426	0.000514355	-3.52785e-06	1.33775e-05	-9.33819e-05	8.0131e-06	-7.26394e-05
		1.29667	-0.000772473	0.000512924	-1.85892e-06	1.36159e-05	-9.52892e-05	9.20519e-06	-7.28779e-05
		1.29833	-0.000773426	0.000514355	2.86847e-07	1.26623e-05	-9.64813e-05	1.25431e-05	-7.45468e-05
		1.3	-0.000776049	0.0005165	-1.8999e-07	1.24238e-05	-9.64813e-05	1.34967e-05	-7.55005e-05
		1.30167	-0.000777956	0.000517454	-3.05101e-06	1.17086e-05	-9.62429e-05	1.37352e-05	-7.47852e-05
		1.30333	-0.000777718	0.000520077	-3.76627e-06	9.56282e-06	-9.7435e-05	1.46888e-05	-7.43084e-05
		1.305	-0.000774618	0.000522222	-4.24311e-06	9.3244e-06	-9.76734e-05	1.54041e-05	-7.45468e-05
		1.30667	-0.000772234	0.000522461	-5.67362e-06	1.29007e-05	-9.64813e-05	1.65962e-05	-7.57389e-05
		1.30833	-0.000773903	0.000523415	-4.71994e-06	1.60001e-05	-9.5766e-05	1.58809e-05	-7.38315e-05
		1.31	-0.000775334	0.000524607	-4.00469e-06	1.36159e-05	-9.5766e-05	1.30199e-05	-7.14473e-05
		1.31167	-0.000775572	0.000526037	-4.95836e-06	9.56282e-06	-9.62429e-05	1.15894e-05	-7.33547e-05
		1.31333	-0.000777479	0.000526991	-3.76627e-06	8.60915e-06	-9.50508e-05	1.58809e-05	-7.59773e-05
		1.315	-0.000779387	0.000527229	-9.05246e-07	8.84756e-06	-9.33819e-05	1.77883e-05	-7.71694e-05
		1.31667	-0.000779148	0.000529613	-1.14366e-06	7.89389e-06	-9.40971e-05	1.39736e-05	-7.76462e-05
		1.31833	-0.000778195	0.000532236	-2.09734e-06	9.3244e-06	-9.50508e-05	1.25431e-05	-7.76462e-05
		1.32	-0.000779148	0.000532713	-3.28943e-06	1.1947e-05	-9.33819e-05	1.46888e-05	-7.81231e-05
		1.32167	-0.00077891	0.000532474	-5.67362e-06	1.33775e-05	-9.38587e-05	1.58809e-05	-7.81231e-05
		1.32333	-0.000777002	0.000534859	-7.58097e-06	1.38544e-05	-9.5766e-05	1.44504e-05	-7.66926e-05
		1.325	-0.000777718	0.000538196	-7.81938e-06	1.26623e-05	-9.5766e-05	1.1351e-05	-7.57389e-05
		1.32667	-0.000779625	0.000540342	-6.86571e-06	1.1947e-05	-9.48124e-05	9.68203e-06	-7.64541e-05
		1.32833	-0.000781532	0.000541534	-5.4352e-06	1.02781e-05	-9.45739e-05	9.68203e-06	-7.64541e-05
		1.33	-0.000781771	0.000542011	-4.48152e-06	1.00397e-05	-9.36203e-05	8.48994e-06	-7.64541e-05
		1.33167	-0.000782248	0.000540819	-4.24311e-06	1.09933e-05	-8.95672e-05	8.48994e-06	-7.66926e-05
		1.33333	-0.000782725	0.000539627	-5.67362e-06	1.24238e-05	-8.88519e-05	1.11125e-05	-7.59773e-05
		1.335	-0.000782963	0.000541534	-6.15045e-06	1.33775e-05	-9.21898e-05	1.30199e-05	-7.71694e-05
		1.33667	-0.00078487	0.000544872	-4.48152e-06	1.26623e-05	-9.5766e-05	1.27815e-05	-7.81231e-05
		1.33833	-0.000786539	0.000545826	-4.48152e-06	1.1947e-05	-9.55276e-05	1.1351e-05	-7.81231e-05
		1.34	-0.00078797	0.000547495	-4.95836e-06	1.05165e-05	-9.33819e-05	1.1351e-05	-7.90767e-05
		1.34167	-0.0007894	0.000550833	-5.67362e-06	1.09933e-05	-9.24282e-05	1.23046e-05	-8.00304e-05
		1.34333	-0.000790831	0.000551309	-6.86571e-06	1.24238e-05	-9.26666e-05	1.18278e-05	-7.9792e-05
		1.345	-0.000791546	0.000550356	-6.86571e-06	1.31391e-05	-9.50508e-05	1.18278e-05	-8.07457e-05
		1.34667	-0.000791784	0.000549402	-6.38887e-06	1.29007e-05	-9.69581e-05	1.23046e-05	-8.07457e-05
		1.34833	-0.000792738	0.000550833	-5.67362e-06	1.24238e-05	-9.67197e-05	1.1351e-05	-7.93152e-05
		1.35	-0.0007925	0.000554886	-4.71994e-06	1.1947e-05	-9.48124e-05	1.1351e-05	-7.78846e-05
		1.35167	-0.000792738	0.000557747	-3.76627e-06	1.07549e-05	-9.5766e-05	1.25431e-05	-7.71694e-05
		1.35333	-0.000792738	0.000556793	-4.24311e-06	1.00397e-05	-9.64813e-05	1.15894e-05	-7.74078e-05
		1.355	-0.000792261	0.000556555	-4.48152e-06	1.02781e-05	-9.50508e-05	1.08741e-05	-7.64541e-05
		1.35667	-0.000794169	0.000556793	-4.00469e-06	8.84756e-06	-9.50508e-05	1.11125e-05	-7.71694e-05
		1.35833	-0.000797506	0.000556793	-4.24311e-06	9.56282e-06	-9.69581e-05	1.15894e-05	-7.78846e-05
		1.36	-0.000797983	0.000558939	-4.71994e-06	1.1947e-05	-9.7435e-05	1.1351e-05	-7.66926e-05
		1.36167	-0.000797745	0.000562038	-5.4352e-06	1.1947e-05	-9.45739e-05	1.15894e-05	-7.62157e-05
		1.36333	-0.000796076	0.000564423	-5.91204e-06	1.14702e-05	-9.14745e-05	1.25431e-05	-7.5262e-05
		1.365	-0.000796553	0.000565615	-6.86571e-06	1.12318e-05	-9.12361e-05	1.30199e-05	-7.57389e-05
		1.36667	-0.000798222	0.000566568	-6.86571e-06	9.3244e-06	-9.26666e-05	1.11125e-05	-7.81231e-05
		1.36833	-0.000798699	0.000566568	-5.67362e-06	7.65547e-06	-9.2905e-05	1.06357e-05	-8.00304e-05
		1.37	-0.000800606	0.000567284	-4.95836e-06	9.3244e-06	-9.31434e-05	1.32583e-05	-8.16993e-05
		1.37167	-0.000802752	0.000570145	-4.95836e-06	1.26623e-05	-9.21898e-05	1.30199e-05	-7.85999e-05
		1.37333	-0.000803467	0.000570621	-4.24311e-06	1.29007e-05	-9.12361e-05	1.06357e-05	-7.50236e-05
		1.375	-0.000802752	0.000569906	-4.00469e-06	9.56282e-06	-9.33819e-05	9.68203e-06	-7.45468e-05
		1.37667	-0.000802036	0.000571575	-5.67362e-06	8.13231e-06	-9.5766e-05	9.44361e-06	-7.47852e-05
		1.37833	-0.000802275	0.000573721	-5.67362e-06	8.60915e-06	-9.60045e-05	7.77468e-06	-7.35931e-05
		1.38	-0.000803944	0.000574913	-5.67362e-06	9.3244e-06	-9.52892e-05	6.10575e-06	-7.38315e-05
		1.38167	-0.000804659	0.000575151	-6.86571e-06	9.08598e-06	-9.43355e-05	7.29784e-06	-7.59773e-05
		1.38333	-0.000803467	0.000574436	-5.67362e-06	9.3244e-06	-9.43355e-05	8.72836e-06	-7.57389e-05
		1.385	-0.000803944	0.000574198	-4.48152e-06	1.09933e-05	-9.69581e-05	9.20519e-06	-7.43084e-05
		1.38667	-0.000804182	0.000575867	-4.95836e-06	1.05165e-05	-9.67197e-05	1.11125e-05	-7.38315e-05
		1.38833	-0.000804659	0.000578966	-6.86571e-06	8.60915e-06	-9.55276e-05	1.1351e-05	-7.59773e-05
		1.39	-0.000805851	0.00057992	-8.77306e-06	9.3244e-06	-9.5766e-05	1.03973e-05	-7.90767e-05
		1.39167	-0.000805851	0.00057992	-8.29622e-06	1.00397e-05	-9.60045e-05	1.11125e-05	-8.07457e-05
		1.39333	-0.000807758	0.000580158	-8.29622e-06	1.00397e-05	-9.48124e-05	9.92045e-06	-8.09841e-05
		1.395	-0.000810619	0.000580397	-1.06804e-05	1.00397e-05	-9.26666e-05	8.48994e-06	-7.95536e-05
		1.39667	-0.000810619	0.000582065	-1.18725e-05	9.3244e-06	-9.38587e-05	8.72836e-06	-7.93152e-05
		1.39833	-0.000810143	0.000582781	-1.18725e-05	8.84756e-06	-9.55276e-05	9.20519e-06	-7.9792e-05
		1.4	-0.00081205	0.000582065	-1.18725e-05	8.84756e-06	-9.62429e-05	8.72836e-06	-7.85999e-05
		1.40167	-0.000810858	0.000582781	-1.21109e-05	7.41705e-06	-9.81502e-05	8.25152e-06	-7.76462e-05
		1.40333	-0.000810143	0.000584211	-1.21109e-05	6.94022e-06	-9.91039e-05	1.01589e-05	-7.6931e-05
		1.405	-0.000811573	0.000585165	-1.0442e-05	7.89389e-06	-9.81502e-05	1.18278e-05	-7.71694e-05
		1.40667	-0.000812765	0.000586119	-8.29622e-06	6.7018e-06	-9.50508e-05	1.15894e-05	-7.81231e-05
		1.40833	-0.000812288	0.000586357	-7.34255e-06	5.27129e-06	-9.33819e-05	1.03973e-05	-7.83615e-05
		1.41	-0.00081205	0.000588264	-7.34255e-06	5.03287e-06	-9.48124e-05	1.01589e-05	-7.90767e-05
		1.41167	-0.000812765	0.00059041	-7.81938e-06	4.07919e-06	-9.50508e-05	9.92045e-06	-8.09841e-05
		1.41333	-0.000815149	0.000589456	-8.0578e-06	4.79445e-06	-9.43355e-05	9.68203e-06	-8.19378e-05
		1.415	-0.000818487	0.000589218	-9.72673e-06	7.41705e-06	-9.62429e-05	7.77468e-06	-8.05073e-05
		1.41667	-0.000820871	0.000591841	-1.06804e-05	8.60915e-06	-9.83886e-05	4.67524e-06	-8.02688e-05
		1.41833	-0.000819679	0.000592794	-1.09188e-05	7.41705e-06	-9.81502e-05	4.43682e-06	-8.21762e-05
		1.42	-0.000816818	0.000591602	-1.40183e-05	7.41705e-06	-9.67197e-05	7.77468e-06	-8.21762e-05
		1.42167	-0.000817534	0.000592556	-1.6164e-05	8.13231e-06	-9.71966e-05	9.92045e-06	-8.00304e-05
		1.42333	-0.000819679	0.00059494	-1.47335e-05	6.94022e-06	-9.83886e-05	1.03973e-05	-8.00304e-05
		1.425	-0.000820871	0.000595655	-1.25878e-05	5.03287e-06	-9.81502e-05	9.92045e-06	-8.19378e-05
		1.42667	-0.000821348	0.00059494	-1.13957e-05	4.55603e-06	-9.67197e-05	9.68203e-06	-8.24146e-05
		1.42833	-0.000820156	0.00059494	-1.28262e-05	5.98654e-06	-9.50508e-05	7.77468e-06	-8.07457e-05
		1.43	-0.000818487	0.000596132	-1.40183e-05	6.22496e-06	-9.62429e-05	4.67524e-06	-7.93152e-05
		1.43167	-0.000817772	0.00059804	-1.3303e-05	5.98654e-06	-9.76734e-05	6.58259e-06	-7.83615e-05
		1.43333	-0.000819203	0.000598993	-1.25878e-05	7.17863e-06	-9.69581e-05	1.15894e-05	-7.81231e-05
		1.435	-0.000821348	0.00059804	-9.48831e-06	6.46338e-06	-9.71966e-05	1.30199e-05	-7.90767e-05
		1.43667	-0.000820871	0.000597563	-7.34255e-06	6.22496e-06	-9.83886e-05	1.06357e-05	-7.9792e-05
		1.43833	-0.00082111	0.000600424	-6.86571e-06	6.7018e-06	-0.000100058	7.77468e-06	-7.90767e-05
		1.44	-0.000824686	0.000602808	-8.29622e-06	5.74812e-06	-0.000100296	7.77468e-06	-7.93152e-05
		1.44167	-0.000826355	0.000602093	-9.72673e-06	4.07919e-06	-9.93423e-05	9.20519e-06	-7.93152e-05
		1.44333	-0.000823733	0.000603046	-9.72673e-06	5.03287e-06	-9.83886e-05	8.72836e-06	-7.76462e-05
		1.445	-0.000821825	0.000602808	-8.53464e-06	8.13231e-06	-9.76734e-05	9.68203e-06	-7.64541e-05
		1.44667	-0.000822779	0.000600662	-9.2499e-06	9.3244e-06	-9.95807e-05	1.03973e-05	-7.62157e-05
		1.44833	-0.000822779	0.00059947	-1.18725e-05	7.41705e-06	-0.000100058	8.96677e-06	-7.9792e-05
		1.45	-0.000824925	0.000600424	-1.30646e-05	5.98654e-06	-9.83886e-05	8.25152e-06	-8.31299e-05
		1.45167	-0.000827786	0.000603523	-1.40183e-05	4.31761e-06	-9.88655e-05	1.06357e-05	-8.16993e-05
		1.45333	-0.000827547	0.000606146	-1.35414e-05	4.79445e-06	-0.000101488	1.1351e-05	-8.05073e-05
		1.455	-0.000826832	0.000606146	-1.06804e-05	7.41705e-06	-0.000101011	9.44361e-06	-8.19378e-05
		1.45667	-0.000827309	0.000605431	-6.38887e-06	9.3244e-06	-9.83886e-05	7.29784e-06	-8.02688e-05
		1.45833	-0.000828739	0.000605192	-5.67362e-06	9.08598e-06	-9.69581e-05	5.62891e-06	-7.6931e-05
		1.46	-0.000832554	0.000604954	-8.29622e-06	6.94022e-06	-9.79118e-05	4.43682e-06	-7.66926e-05
		1.46167	-0.0008347	0.000606623	-1.0442e-05	5.98654e-06	-9.88655e-05	4.67524e-06	-7.95536e-05
		1.46333	-0.0008347	0.000608768	-1.21109e-05	5.5097e-06	-0.000100058	6.34417e-06	-8.19378e-05
		1.465	-0.000835653	0.000609007	-1.35414e-05	5.03287e-06	-0.000100296	7.29784e-06	-8.19378e-05
		1.46667	-0.000834223	0.000609007	-1.47335e-05	5.27129e-06	-9.98192e-05	9.20519e-06	-8.19378e-05
		1.46833	-0.000832077	0.000609007	-1.54488e-05	4.07919e-06	-9.98192e-05	9.20519e-06	-8.24146e-05
		1.47	-0.000833269	0.000609007	-1.30646e-05	3.84077e-06	-9.86271e-05	7.77468e-06	-8.21762e-05
		1.47167	-0.000833985	0.000609484	-1.3303e-05	6.22496e-06	-9.52892e-05	8.48994e-06	-8.19378e-05
		1.47333	-0.000835415	0.000610199	-1.6164e-05	6.94022e-06	-9.50508e-05	1.01589e-05	-8.19378e-05
		1.475	-0.000837561	0.000610914	-1.73561e-05	7.41705e-06	-9.79118e-05	1.06357e-05	-8.14609e-05
		1.47667	-0.000837561	0.000612583	-1.6164e-05	6.22496e-06	-9.81502e-05	1.01589e-05	-8.14609e-05
		1.47833	-0.000836369	0.000614252	-1.42567e-05	2.8871e-06	-9.7435e-05	9.20519e-06	-8.31299e-05
		1.48	-0.000837322	0.000615444	-1.37799e-05	3.36394e-06	-9.69581e-05	1.01589e-05	-8.31299e-05
		1.48167	-0.000838514	0.000616159	-1.47335e-05	4.31761e-06	-9.5766e-05	1.03973e-05	-8.24146e-05
		1.48333	-0.000839468	0.000616398	-1.42567e-05	4.55603e-06	-9.62429e-05	8.0131e-06	-8.31299e-05
		1.485	-0.000840899	0.000615206	-1.49719e-05	5.98654e-06	-9.86271e-05	6.10575e-06	-8.33683e-05
		1.48667	-0.00084066	0.000614014	-1.49719e-05	5.98654e-06	-9.95807e-05	8.0131e-06	-8.31299e-05
		1.48833	-0.000838753	0.00061449	-1.56872e-05	3.84077e-06	-9.83886e-05	1.01589e-05	-8.4322e-05
		1.49	-0.000838753	0.000614252	-1.56872e-05	3.60236e-06	-0.000100058	9.44361e-06	-8.52756e-05
		1.49167	-0.000840899	0.000614729	-1.56872e-05	5.98654e-06	-0.000101488	7.77468e-06	-8.31299e-05
		1.49333	-0.00084376	0.000617113	-1.68793e-05	5.03287e-06	-0.00010125	6.10575e-06	-8.21762e-05
		1.495	-0.000846621	0.000616875	-1.54488e-05	9.79751e-07	-0.000101011	7.77468e-06	-8.40835e-05
		1.49667	-0.000847813	0.000614252	-1.47335e-05	-1.16602e-06	-9.98192e-05	9.92045e-06	-8.4322e-05
		1.49833	-0.000847574	0.000614014	-1.54488e-05	-1.16602e-06	-9.81502e-05	8.0131e-06	-8.19378e-05
		1.5	-0.000846859	0.000613537	-1.42567e-05	9.79751e-07	-9.79118e-05	4.1984e-06	-8.19378e-05
		1.50167	-0.000846859	0.000612821	-1.37799e-05	3.60236e-06	-9.81502e-05	4.1984e-06	-8.33683e-05
		1.50333	-0.000847574	0.00061306	-1.42567e-05	3.12552e-06	-9.95807e-05	6.34417e-06	-8.31299e-05
		1.505	-0.000846859	0.000614967	-1.42567e-05	2.17184e-06	-0.000100058	5.86733e-06	-8.31299e-05
		1.50667	-0.000845905	0.000617113	-1.54488e-05	3.60236e-06	-9.91039e-05	5.3905e-06	-8.4322e-05
		1.50833	-0.000846621	0.000616398	-1.73561e-05	5.03287e-06	-9.86271e-05	5.3905e-06	-8.33683e-05
		1.51	-0.000849482	0.000615444	-1.59256e-05	5.03287e-06	-9.88655e-05	5.86733e-06	-8.16993e-05
		1.51167	-0.000851151	0.000616159	-1.54488e-05	5.27129e-06	-0.000100534	6.58259e-06	-8.31299e-05
		1.51333	-0.000851151	0.000617351	-1.52104e-05	3.60236e-06	-0.000100296	5.3905e-06	-8.45604e-05
		1.515	-0.000851389	0.000618067	-1.47335e-05	1.21817e-06	-9.76734e-05	6.34417e-06	-8.33683e-05
		1.51667	-0.000851151	0.000617351	-1.47335e-05	3.12552e-06	-9.67197e-05	8.0131e-06	-8.12225e-05
		1.51833	-0.000850912	0.000616159	-1.42567e-05	8.60915e-06	-9.79118e-05	9.20519e-06	-8.00304e-05
		1.52	-0.000852343	0.000615921	-1.47335e-05	9.80124e-06	-9.95807e-05	1.03973e-05	-8.14609e-05
		1.52167	-0.000854012	0.000616636	-1.42567e-05	4.79445e-06	-0.00010125	9.92045e-06	-8.19378e-05
		1.52333	-0.000854727	0.000619497	-1.49719e-05	1.21817e-06	-9.98192e-05	9.92045e-06	-8.12225e-05
		1.525	-0.000855681	0.000621643	-1.68793e-05	1.93343e-06	-9.76734e-05	1.03973e-05	-8.21762e-05
		1.52667	-0.000854727	0.000620928	-1.95019e-05	1.45659e-06	-9.81502e-05	1.06357e-05	-8.36067e-05
		1.52833	-0.000853535	0.00061902	-2.04556e-05	5.02914e-07	-9.81502e-05	9.20519e-06	-8.28914e-05
		1.53	-0.000855204	0.000618544	-1.73561e-05	1.21817e-06	-9.79118e-05	9.20519e-06	-8.2653e-05
		1.53167	-0.000858303	0.000618067	-1.49719e-05	1.93343e-06	-9.71966e-05	1.03973e-05	-8.19378e-05
		1.53333	-0.000859495	0.000618782	-1.47335e-05	1.93343e-06	-9.7435e-05	1.03973e-05	-7.93152e-05
		1.535	-0.000858542	0.000620212	-1.40183e-05	2.17184e-06	-9.91039e-05	9.68203e-06	-7.85999e-05
		1.53667	-0.000859734	0.000621405	-1.42567e-05	1.45659e-06	-0.000100296	9.68203e-06	-7.90767e-05
		1.53833	-0.000860211	0.000621643	-1.64025e-05	1.45659e-06	-9.95807e-05	9.92045e-06	-8.07457e-05
		1.54	-0.000860449	0.000619974	-1.64025e-05	3.60236e-06	-9.7435e-05	8.96677e-06	-8.4322e-05
		1.54167	-0.000862356	0.000620212	-1.64025e-05	3.60236e-06	-9.7435e-05	8.25152e-06	-8.57525e-05
		1.54333	-0.000864741	0.000621405	-1.64025e-05	7.41333e-07	-9.88655e-05	8.96677e-06	-8.52756e-05
		1.545	-0.000865217	0.00062212	-1.56872e-05	2.6077e-08	-9.88655e-05	8.25152e-06	-8.50372e-05
		1.54667	-0.000863787	0.000622835	-1.73561e-05	2.41026e-06	-9.62429e-05	7.05943e-06	-8.5514e-05
		1.54833	-0.000863548	0.000620689	-1.87866e-05	3.36394e-06	-9.5766e-05	8.25152e-06	-8.64677e-05
		1.55	-0.000864025	0.000618782	-1.6164e-05	3.60236e-06	-9.93423e-05	8.48994e-06	-8.5514e-05
		1.55167	-0.000864264	0.000618067	-1.42567e-05	4.55603e-06	-0.000100058	7.77468e-06	-8.33683e-05
		1.55333	-0.000865217	0.00061759	-1.66409e-05	2.8871e-06	-9.86271e-05	6.58259e-06	-8.31299e-05
		1.555	-0.000866171	0.000618782	-1.73561e-05	2.64868e-06	-9.81502e-05	6.10575e-06	-8.52756e-05
		1.55667	-0.000865694	0.00061902	-1.68793e-05	1.93343e-06	-9.81502e-05	7.05943e-06	-8.69446e-05
		1.55833	-0.000865933	0.000617828	-1.87866e-05	9.79751e-07	-9.81502e-05	5.3905e-06	-8.50372e-05
		1.56	-0.000868555	0.000619497	-1.85482e-05	1.93343e-06	-9.86271e-05	2.52947e-06	-8.2653e-05
		1.56167	-0.000870701	0.000619974	-1.6164e-05	2.41026e-06	-9.76734e-05	3.48315e-06	-8.12225e-05
		1.56333	-0.000870701	0.000616875	-1.56872e-05	1.21817e-06	-9.64813e-05	5.15208e-06	-8.12225e-05
		1.565	-0.000870463	0.000616875	-1.6164e-05	-1.40443e-06	-9.7435e-05	7.77468e-06	-8.21762e-05
		1.56667	-0.000870939	0.00061759	-1.56872e-05	-1.40443e-06	-9.71966e-05	9.92045e-06	-8.19378e-05
		1.56833	-0.000871178	0.000616398	-1.64025e-05	1.21817e-06	-9.67197e-05	8.25152e-06	-8.28914e-05
		1.57	-0.000872131	0.000616636	-1.7833e-05	1.69501e-06	-9.86271e-05	6.58259e-06	-8.4322e-05
		1.57167	-0.000875469	0.000616398	-1.7833e-05	2.6077e-08	-9.95807e-05	6.58259e-06	-8.40835e-05
		1.57333	-0.000878092	0.000615206	-1.7833e-05	2.6077e-08	-9.86271e-05	6.58259e-06	-8.52756e-05
		1.575	-0.00087833	0.00061449	-1.73561e-05	9.79751e-07	-9.93423e-05	6.82101e-06	-8.69446e-05
		1.57667	-0.0008769	0.000614729	-1.92635e-05	1.69501e-06	-0.000100534	6.82101e-06	-8.78982e-05
		1.57833	-0.000877138	0.000616159	-2.18861e-05	1.93343e-06	-0.000100058	6.82101e-06	-8.57525e-05
		1.58	-0.000878807	0.000616159	-2.18861e-05	1.21817e-06	-0.000100296	9.20519e-06	-8.31299e-05
		1.58167	-0.000879999	0.000615444	-1.92635e-05	-1.16602e-06	-0.00010125	1.01589e-05	-8.57525e-05
		1.58333	-0.000880953	0.000617113	-1.80714e-05	-1.16602e-06	-0.000101965	7.29784e-06	-8.93287e-05
		1.585	-0.000879761	0.00061759	-1.7833e-05	2.6077e-08	-0.000101727	5.3905e-06	-8.83751e-05
		1.58667	-0.00087833	0.000616636	-1.68793e-05	-2.12342e-07	-0.000100773	5.62891e-06	-8.69446e-05
		1.58833	-0.000879046	0.000616159	-1.7833e-05	7.41333e-07	-9.98192e-05	5.86733e-06	-8.5514e-05
		1.59	-0.000880238	0.000613537	-2.02172e-05	1.69501e-06	-9.91039e-05	4.91366e-06	-8.67061e-05
		1.59167	-0.000882383	0.000611868	-2.11708e-05	7.41333e-07	-9.93423e-05	5.3905e-06	-8.7183e-05
		1.59333	-0.000885245	0.000612106	-2.18861e-05	-6.89179e-07	-9.93423e-05	9.68203e-06	-8.4322e-05
		1.595	-0.000887152	0.000612821	-2.18861e-05	-1.16602e-06	-9.95807e-05	1.25431e-05	-8.19378e-05
		1.59667	-0.00088739	0.000611391	-2.0694e-05	-1.64285e-06	-9.83886e-05	9.44361e-06	-8.19378e-05
		1.59833	-0.00088596	0.00060996	-2.04556e-05	-3.5502e-06	-9.64813e-05	6.58259e-06	-8.40835e-05
		1.6	-0.00088596	0.000610199	-1.87866e-05	-2.11969e-06	-9.7435e-05	8.48994e-06	-8.50372e-05
		1.60167	-0.000888582	0.000609484	-1.97403e-05	-2.12342e-07	-0.000100058	9.20519e-06	-8.38451e-05
		1.60333	-0.000889536	0.000608768	-2.04556e-05	-9.27597e-07	-9.98192e-05	8.0131e-06	-8.31299e-05
		1.605	-0.000890013	0.000609007	-1.85482e-05	-6.89179e-07	-9.81502e-05	6.10575e-06	-8.24146e-05
		1.60667	-0.000890013	0.000609245	-1.97403e-05	-2.12342e-07	-9.93423e-05	4.43682e-06	-8.14609e-05
		1.60833	-0.000890013	0.00060996	-2.14092e-05	-1.16602e-06	-0.000100058	2.29105e-06	-8.24146e-05
		1.61	-0.00089192	0.000609722	-2.14092e-05	-6.89179e-07	-9.81502e-05	6.22124e-07	-8.36067e-05
		1.61167	-0.000893828	0.000608053	-2.11708e-05	1.21817e-06	-9.81502e-05	2.52947e-06	-8.50372e-05
		1.61333	-0.000892874	0.000607099	-2.16477e-05	1.45659e-06	-9.76734e-05	4.67524e-06	-8.5514e-05
		1.615	-0.000891443	0.000608053	-2.0694e-05	1.93343e-06	-9.5766e-05	6.58259e-06	-8.5514e-05
		1.61667	-0.000892635	0.000608768	-1.80714e-05	2.41026e-06	-9.62429e-05	7.05943e-06	-8.45604e-05
		1.61833	-0.000893351	0.000609484	-1.75946e-05	2.17184e-06	-9.98192e-05	5.3905e-06	-8.33683e-05
		1.62	-0.000892874	0.000610914	-1.95019e-05	2.64868e-06	-0.000102203	5.15208e-06	-8.38451e-05
		1.62167	-0.000893589	0.000610676	-1.97403e-05	9.79751e-07	-0.000101011	6.10575e-06	-8.36067e-05
		1.62333	-0.000895735	0.000609245	-1.85482e-05	-6.89179e-07	-9.88655e-05	7.77468e-06	-8.40835e-05
		1.625	-0.000897165	0.000607576	-1.92635e-05	1.69501e-06	-9.7435e-05	8.96677e-06	-8.50372e-05
		1.62667	-0.000898358	0.000609007	-2.02172e-05	4.55603e-06	-9.69581e-05	8.25152e-06	-8.4322e-05
		1.62833	-0.000900742	0.000611629	-1.92635e-05	5.03287e-06	-9.69581e-05	6.34417e-06	-8.4322e-05
		1.63	-0.000900742	0.000610676	-1.92635e-05	3.36394e-06	-9.69581e-05	6.10575e-06	-8.59909e-05
		1.63167	-0.000899311	0.000609245	-1.95019e-05	-4.5076e-07	-9.67197e-05	6.58259e-06	-8.40835e-05
		1.63333	-0.000899073	0.000607815	-2.04556e-05	-3.07336e-06	-9.7435e-05	6.58259e-06	-8.16993e-05
		1.635	-0.000898596	0.000606623	-2.14092e-05	-2.59653e-06	-9.86271e-05	5.15208e-06	-8.33683e-05
		1.63667	-0.000897165	0.000604715	-1.92635e-05	-1.16602e-06	-9.93423e-05	3.72157e-06	-8.45604e-05
		1.63833	-0.000898834	0.000602331	-1.7833e-05	-1.88127e-06	-0.000100058	5.15208e-06	-8.5514e-05
		1.64	-0.000901934	0.000601139	-1.95019e-05	-1.40443e-06	-9.93423e-05	5.62891e-06	-8.67061e-05
		1.64167	-0.00090408	0.000602093	-2.09324e-05	2.6077e-08	-9.76734e-05	4.43682e-06	-8.52756e-05
		1.64333	-0.000903841	0.000604	-1.97403e-05	-4.5076e-07	-9.76734e-05	4.1984e-06	-8.36067e-05
		1.645	-0.000902887	0.000604477	-1.92635e-05	-1.16602e-06	-9.86271e-05	4.67524e-06	-8.50372e-05
		1.64667	-0.00090408	0.000602808	-2.11708e-05	-9.27597e-07	-0.00010125	6.10575e-06	-8.59909e-05
		1.64833	-0.000905749	0.000600901	-2.21245e-05	2.6077e-08	-0.000103395	8.0131e-06	-8.4322e-05
		1.65	-0.000908371	0.000598993	-2.16477e-05	2.8871e-06	-0.000100296	7.05943e-06	-8.4322e-05
		1.65167	-0.00091004	0.000597324	-2.04556e-05	5.98654e-06	-9.86271e-05	5.62891e-06	-8.52756e-05
		1.65333	-0.00091004	0.000596132	-1.92635e-05	3.84077e-06	-0.00010125	8.0131e-06	-8.36067e-05
		1.655	-0.000910517	0.000595894	-2.09324e-05	1.21817e-06	-0.000104111	9.20519e-06	-8.19378e-05
		1.65667	-0.000909563	0.000595894	-2.23629e-05	1.21817e-06	-0.000103634	9.68203e-06	-8.14609e-05
		1.65833	-0.000907656	0.000597324	-1.87866e-05	1.45659e-06	-0.000101488	9.68203e-06	-8.31299e-05
		1.66	-0.000909563	0.000596609	-1.56872e-05	1.45659e-06	-0.00010125	1.03973e-05	-8.40835e-05
		1.66167	-0.000910755	0.000593986	-1.64025e-05	2.8871e-06	-0.000101965	1.08741e-05	-8.47988e-05
		1.66333	-0.000910517	0.000592794	-1.66409e-05	2.64496e-07	-0.000101965	9.20519e-06	-8.5514e-05
		1.665	-0.000911709	0.000593271	-1.73561e-05	-2.83495e-06	-0.000100773	1.03973e-05	-8.59909e-05
		1.66667	-0.000914332	0.000593271	-1.87866e-05	-2.59653e-06	-0.000100058	1.03973e-05	-8.67061e-05
		1.66833	-0.000916954	0.00059351	-1.75946e-05	-2.83495e-06	-0.000101011	6.82101e-06	-8.74214e-05
		1.67	-0.000917431	0.000593986	-1.7833e-05	-3.78862e-06	-0.000100296	4.67524e-06	-8.7183e-05
		1.67167	-0.000916716	0.000592317	-2.14092e-05	-2.59653e-06	-9.76734e-05	6.82101e-06	-8.59909e-05
		1.67333	-0.000919338	0.000589933	-2.33166e-05	-6.89179e-07	-9.7435e-05	6.82101e-06	-8.67061e-05
		1.675	-0.00092053	0.000589456	-2.23629e-05	-6.89179e-07	-9.86271e-05	4.67524e-06	-8.7183e-05
		1.67667	-0.000918146	0.000590887	-2.04556e-05	-2.59653e-06	-9.95807e-05	6.10575e-06	-8.81366e-05
		1.67833	-0.000917431	0.000590887	-1.80714e-05	-1.16602e-06	-9.95807e-05	8.25152e-06	-8.90903e-05
		1.68	-0.000916954	0.00058898	-1.83098e-05	1.21817e-06	-9.7435e-05	7.77468e-06	-8.78982e-05
		1.68167	-0.000918146	0.000588503	-2.09324e-05	-9.27597e-07	-9.52892e-05	7.29784e-06	-8.78982e-05
		1.68333	-0.000919338	0.000587072	-2.0694e-05	-3.07336e-06	-9.50508e-05	8.48994e-06	-8.98056e-05
		1.685	-0.0009191	0.00058445	-1.95019e-05	-2.83495e-06	-9.67197e-05	8.48994e-06	-9.14745e-05
		1.68667	-0.00092053	0.000585165	-1.87866e-05	-1.40443e-06	-9.86271e-05	8.0131e-06	-8.88519e-05
		1.68833	-0.000922676	0.000586834	-1.83098e-05	-6.89179e-07	-0.000100058	7.29784e-06	-8.69446e-05
		1.69	-0.000923868	0.000585403	-1.87866e-05	-1.16602e-06	-9.88655e-05	7.05943e-06	-8.69446e-05
		1.69167	-0.00092506	0.000581827	-2.04556e-05	-1.64285e-06	-9.55276e-05	9.68203e-06	-8.64677e-05
		1.69333	-0.000925776	0.000578966	-2.16477e-05	-2.11969e-06	-9.40971e-05	1.25431e-05	-9.05208e-05
		1.695	-0.000927921	0.000578966	-2.02172e-05	-2.59653e-06	-9.52892e-05	1.18278e-05	-9.17129e-05
		1.69667	-0.000930067	0.000582065	-1.97403e-05	-4.02704e-06	-9.76734e-05	8.48994e-06	-8.86135e-05
		1.69833	-0.000931736	0.000583734	-2.16477e-05	-3.78862e-06	-0.000101011	6.82101e-06	-8.74214e-05
		1.7	-0.00093269	0.000581827	-2.14092e-05	-6.89179e-07	-0.000103634	8.0131e-06	-8.81366e-05
		1.70167	-0.000930544	0.000579204	-2.02172e-05	1.93343e-06	-0.000103634	9.20519e-06	-8.83751e-05
		1.70333	-0.000929352	0.000578966	-2.0694e-05	2.8871e-06	-0.00010125	8.72836e-06	-8.74214e-05
		1.705	-0.000931975	0.000581112	-2.16477e-05	3.36394e-06	-0.000100773	7.29784e-06	-8.5514e-05
		1.70667	-0.000933882	0.00058135	-2.26013e-05	2.41026e-06	-0.000101011	6.82101e-06	-8.57525e-05
		1.70833	-0.000934836	0.000577297	-2.30782e-05	5.02914e-07	-0.000101965	6.82101e-06	-8.78982e-05
		1.71	-0.000936743	0.000573482	-2.33166e-05	2.6077e-08	-0.000101965	7.05943e-06	-8.98056e-05
		1.71167	-0.000934359	0.000571337	-2.33166e-05	-9.27597e-07	-0.000101011	8.0131e-06	-8.95672e-05
		1.71333	-0.000931975	0.000571098	-2.16477e-05	-2.35811e-06	-9.98192e-05	8.0131e-06	-8.69446e-05
		1.715	-0.000933405	0.00057086	-2.16477e-05	-1.88127e-06	-0.000100058	7.29784e-06	-8.50372e-05
		1.71667	-0.000935312	0.000569429	-2.21245e-05	-1.88127e-06	-0.000100773	7.77468e-06	-8.57525e-05
		1.71833	-0.000935789	0.000569191	-2.33166e-05	-2.35811e-06	-0.000101011	1.01589e-05	-8.86135e-05
		1.72	-0.000935551	0.000568476	-2.42703e-05	-1.16602e-06	-0.00010125	1.18278e-05	-9.17129e-05
		1.72167	-0.00093722	0.000567522	-2.14092e-05	5.02914e-07	-0.000100058	9.20519e-06	-9.40971e-05
		1.72333	-0.000939366	0.000568952	-1.92635e-05	-2.12342e-07	-9.95807e-05	6.34417e-06	-9.31434e-05
		1.725	-0.000938889	0.000569429	-2.18861e-05	-6.89179e-07	-0.000100773	8.48994e-06	-9.05208e-05
		1.72667	-0.000939842	0.000567999	-2.37934e-05	-1.88127e-06	-0.000101727	1.03973e-05	-9.05208e-05
		1.72833	-0.000942703	0.000564899	-2.42703e-05	-3.07336e-06	-0.000102203	1.01589e-05	-9.0044e-05
		1.73	-0.000942942	0.000562754	-2.30782e-05	-1.40443e-06	-0.000100058	1.06357e-05	-8.88519e-05
		1.73167	-0.000942942	0.000562754	-2.18861e-05	2.64496e-07	-0.000100296	8.48994e-06	-9.05208e-05
		1.73333	-0.000944134	0.000562992	-2.04556e-05	-6.89179e-07	-0.00010268	6.58259e-06	-9.17129e-05
		1.735	-0.000944134	0.000562038	-1.95019e-05	-2.11969e-06	-0.000102442	7.05943e-06	-9.05208e-05
		1.73667	-0.000944134	0.000559416	-2.09324e-05	-6.89179e-07	-0.000101488	8.0131e-06	-8.88519e-05
		1.73833	-0.000945564	0.000558224	-2.23629e-05	5.02914e-07	-0.000100534	8.72836e-06	-8.86135e-05
		1.74	-0.000947949	0.000558224	-2.16477e-05	7.41333e-07	-0.00010125	7.29784e-06	-8.98056e-05
		1.74167	-0.000948187	0.0005587	-2.14092e-05	2.6077e-08	-0.00010125	5.86733e-06	-9.0044e-05
		1.74333	-0.000947949	0.000559416	-2.0694e-05	2.64496e-07	-0.00010125	6.82101e-06	-8.93287e-05
		1.745	-0.00094771	0.000558939	-1.7833e-05	-1.16602e-06	-0.000102203	8.0131e-06	-8.93287e-05
		1.74667	-0.000947949	0.00055727	-1.7833e-05	-1.16602e-06	-0.000102203	7.77468e-06	-8.83751e-05
		1.74833	-0.000949379	0.000555363	-2.09324e-05	-1.16602e-06	-0.000101727	6.82101e-06	-8.86135e-05
		1.75	-0.000952002	0.000552502	-2.42703e-05	-4.50388e-06	-0.000102442	6.34417e-06	-8.98056e-05
		1.75167	-0.000954386	0.000550833	-2.49855e-05	-5.45755e-06	-0.000104826	6.34417e-06	-9.05208e-05
		1.75333	-0.000952717	0.00055274	-2.33166e-05	-3.07336e-06	-0.000104588	5.62891e-06	-9.17129e-05
		1.755	-0.000950571	0.000554409	-2.30782e-05	-1.16602e-06	-0.000102919	6.58259e-06	-9.31434e-05
		1.75667	-0.000950333	0.000553217	-2.21245e-05	-4.5076e-07	-0.000102919	8.0131e-06	-9.12361e-05
		1.75833	-0.000951763	0.000550594	-2.0694e-05	5.02914e-07	-0.000102919	8.0131e-06	-8.98056e-05
		1.76	-0.000954863	0.000550594	-2.11708e-05	-2.12342e-07	-0.000102442	8.72836e-06	-9.21898e-05
		1.76167	-0.000958201	0.000551548	-2.21245e-05	2.64496e-07	-0.000100773	8.25152e-06	-9.43355e-05
		1.76333	-0.000960346	0.000550117	-2.18861e-05	2.6077e-08	-0.000100534	7.29784e-06	-9.40971e-05
		1.765	-0.000959154	0.000546541	-2.09324e-05	-2.11969e-06	-0.000101011	8.25152e-06	-9.33819e-05
		1.76667	-0.000959393	0.000544634	-2.18861e-05	-4.5076e-07	-0.000100296	8.72836e-06	-9.26666e-05
		1.76833	-0.0009613	0.000545349	-2.33166e-05	-1.16602e-06	-9.95807e-05	9.20519e-06	-9.19513e-05
		1.77	-0.000962015	0.000544395	-2.30782e-05	-3.5502e-06	-9.88655e-05	7.53626e-06	-9.12361e-05
		1.77167	-0.000962254	0.000543442	-2.30782e-05	-2.83495e-06	-0.000101488	6.82101e-06	-8.93287e-05
		1.77333	-0.000963207	0.000542726	-2.33166e-05	-1.40443e-06	-0.000103634	8.0131e-06	-8.90903e-05
		1.775	-0.000962969	0.000540819	-2.33166e-05	-6.89179e-07	-0.000101727	7.77468e-06	-9.05208e-05
		1.77667	-0.000961538	0.00053915	-2.28398e-05	2.64496e-07	-9.83886e-05	8.48994e-06	-9.09977e-05
		1.77833	-0.000962969	0.000536766	-2.14092e-05	1.21817e-06	-9.69581e-05	8.0131e-06	-9.17129e-05
		1.78	-0.000963923	0.000533667	-1.90251e-05	2.64496e-07	-9.86271e-05	7.05943e-06	-9.14745e-05
		1.78167	-0.000964638	0.000532474	-1.92635e-05	-6.89179e-07	-9.98192e-05	6.10575e-06	-9.17129e-05
		1.78333	-0.000966307	0.000533667	-2.04556e-05	-1.40443e-06	-9.98192e-05	5.3905e-06	-9.33819e-05
		1.785	-0.000966545	0.00053462	-1.75946e-05	-2.59653e-06	-9.88655e-05	6.82101e-06	-9.21898e-05
		1.78667	-0.000965353	0.000532951	-1.6164e-05	-3.07336e-06	-9.98192e-05	6.82101e-06	-9.14745e-05
		1.78833	-0.000966068	0.000530805	-1.87866e-05	-2.59653e-06	-0.000101011	5.3905e-06	-9.33819e-05
		1.79	-0.000967737	0.000529852	-2.04556e-05	-2.59653e-06	-9.93423e-05	4.1984e-06	-9.38587e-05
		1.79167	-0.000968691	0.00053009	-2.02172e-05	-3.5502e-06	-9.76734e-05	4.1984e-06	-9.31434e-05
		1.79333	-0.000970122	0.000531044	-1.95019e-05	-3.78862e-06	-9.95807e-05	4.67524e-06	-9.38587e-05
		1.795	-0.000970598	0.00053009	-1.87866e-05	-3.31178e-06	-0.000102442	5.62891e-06	-9.40971e-05
		1.79667	-0.000971314	0.000527468	-1.85482e-05	-2.59653e-06	-0.000103157	6.10575e-06	-9.38587e-05
		1.79833	-0.000973936	0.000525799	-1.92635e-05	-2.83495e-06	-0.000102919	5.15208e-06	-9.31434e-05
		1.8	-0.00097489	0.000525799	-2.02172e-05	-4.50388e-06	-0.000101727	5.15208e-06	-9.31434e-05
		1.80167	-0.000973221	0.000524607	-2.18861e-05	-4.98071e-06	-0.000100534	7.05943e-06	-9.31434e-05
		1.80333	-0.000973698	0.000522222	-2.42703e-05	-3.5502e-06	-0.000101011	7.29784e-06	-9.38587e-05
		1.805	-0.000976797	0.0005196	-2.49855e-05	-9.27597e-07	-0.000101965	5.3905e-06	-9.45739e-05
		1.80667	-0.000976797	0.000518408	-2.45087e-05	-2.12342e-07	-0.000102919	4.1984e-06	-9.43355e-05
		1.80833	-0.000975367	0.000518885	-2.37934e-05	-1.40443e-06	-0.000103634	6.82101e-06	-9.19513e-05
		1.81	-0.00097489	0.0005196	-2.30782e-05	-2.59653e-06	-0.000105303	8.0131e-06	-9.09977e-05
		1.81167	-0.000976082	0.00052103	-2.14092e-05	-3.5502e-06	-0.000104111	7.05943e-06	-9.14745e-05
		1.81333	-0.000978943	0.000520792	-2.16477e-05	-4.7423e-06	-0.000103634	6.34417e-06	-9.31434e-05
		1.815	-0.000982758	0.000518169	-2.30782e-05	-4.98071e-06	-0.00010578	5.3905e-06	-9.5766e-05
		1.81667	-0.00098538	0.000514831	-2.33166e-05	-3.78862e-06	-0.000106257	4.67524e-06	-9.50508e-05
		1.81833	-0.000986096	0.000513878	-2.16477e-05	-2.11969e-06	-0.000104349	4.91366e-06	-9.31434e-05
		1.82	-0.000987526	0.000515547	-2.04556e-05	2.6077e-08	-0.00010268	4.43682e-06	-9.48124e-05
		1.82167	-0.000987049	0.000516024	-2.23629e-05	-1.88127e-06	-0.000102919	3.72157e-06	-9.67197e-05
		1.82333	-0.000986334	0.000513639	-2.33166e-05	-3.31178e-06	-0.000103634	6.82101e-06	-9.52892e-05
		1.825	-0.000987526	0.000508871	-2.21245e-05	-9.27597e-07	-0.000104826	8.72836e-06	-9.31434e-05
		1.82667	-0.000988003	0.000503387	-2.0694e-05	-1.88127e-06	-0.000106257	7.05943e-06	-9.38587e-05
		1.82833	-0.000990149	0.000504818	-1.95019e-05	-4.02704e-06	-0.000105541	4.1984e-06	-9.48124e-05
		1.83	-0.000991579	0.000508394	-1.92635e-05	-4.7423e-06	-0.000103634	4.1984e-06	-9.31434e-05
		1.83167	-0.000992056	0.000506964	-2.0694e-05	-4.98071e-06	-0.000101488	6.82101e-06	-9.31434e-05
		1.83333	-0.000991579	0.000504103	-2.18861e-05	-4.98071e-06	-0.000102919	6.82101e-06	-9.62429e-05
		1.835	-0.000991341	0.000502195	-2.23629e-05	-4.02704e-06	-0.000105541	3.00631e-06	-9.7435e-05
		1.83667	-0.000994202	0.000501003	-2.21245e-05	-2.11969e-06	-0.000105541	1.5758e-06	-9.67197e-05
		1.83833	-0.000996348	0.000501003	-2.04556e-05	2.6077e-08	-0.000104349	4.91366e-06	-9.64813e-05
		1.84	-0.000994917	0.000499811	-1.95019e-05	-1.16602e-06	-0.000104826	8.48994e-06	-9.5766e-05
		1.84167	-0.000993487	0.000497904	-2.04556e-05	-2.59653e-06	-0.00010578	9.20519e-06	-9.5766e-05
		1.84333	-0.000993725	0.000496235	-2.18861e-05	-3.31178e-06	-0.00010578	9.20519e-06	-9.67197e-05
		1.845	-0.000995871	0.000494566	-2.18861e-05	-2.59653e-06	-0.000104826	8.72836e-06	-9.76734e-05
		1.84667	-0.000998732	0.000492897	-2.14092e-05	-2.11969e-06	-0.000106257	7.29784e-06	-9.79118e-05
		1.84833	-0.000998732	0.000489797	-2.14092e-05	-2.59653e-06	-0.000107925	7.53626e-06	-9.69581e-05
		1.85	-0.00099754	0.000489321	-2.14092e-05	-1.40443e-06	-0.00010721	6.82101e-06	-9.67197e-05
		1.85167	-0.00099754	0.000490274	-2.04556e-05	-6.89179e-07	-0.000104111	5.86733e-06	-9.67197e-05
		1.85333	-0.000998732	0.000489321	-2.14092e-05	-1.88127e-06	-0.000102442	6.58259e-06	-9.55276e-05
		1.855	-0.000999447	0.000488129	-2.18861e-05	-3.78862e-06	-0.000103395	5.3905e-06	-9.55276e-05
		1.85667	-0.001	0.000486936	-2.02172e-05	-4.98071e-06	-0.000104111	5.15208e-06	-9.71966e-05
		1.85833	-0.001	0.000485029	-1.85482e-05	-3.78862e-06	-0.00010268	5.15208e-06	-9.88655e-05
		1.86	-0.00101	0.000483599	-1.7833e-05	-4.5076e-07	-0.000101488	4.67524e-06	-9.91039e-05
		1.86167	-0.00101	0.000483599	-1.85482e-05	1.45659e-06	-0.000102442	4.91366e-06	-9.83886e-05
		1.86333	-0.00101	0.000483837	-2.14092e-05	2.6077e-08	-0.000104588	5.3905e-06	-9.7435e-05
		1.865	-0.00101	0.000482883	-2.42703e-05	-2.11969e-06	-0.000106257	5.3905e-06	-9.7435e-05
		1.86667	-0.00101	0.00047883	-2.42703e-05	-2.83495e-06	-0.000107449	4.43682e-06	-9.91039e-05
		1.86833	-0.00101	0.0004743	-2.18861e-05	-3.07336e-06	-0.000108641	4.91366e-06	-0.000100534
		1.87	-0.00101	0.00047287	-2.04556e-05	-5.93439e-06	-0.000109833	4.67524e-06	-0.000101011
		1.87167	-0.00101	0.000473585	-1.92635e-05	-8.08016e-06	-0.000109594	3.24473e-06	-9.98192e-05
		1.87333	-0.00102	0.00047287	-1.87866e-05	-6.17281e-06	-0.000109833	3.24473e-06	-9.91039e-05
		1.875	-0.00102	0.000472393	-2.02172e-05	-4.7423e-06	-0.00011031	3.00631e-06	-9.86271e-05
		1.87667	-0.00102	0.000472393	-2.18861e-05	-4.26546e-06	-0.000109594	3.24473e-06	-0.000100296
		1.87833	-0.00102	0.000472393	-2.23629e-05	-4.98071e-06	-0.000107449	3.95998e-06	-0.000101011
		1.88	-0.00102	0.000471201	-2.30782e-05	-4.98071e-06	-0.000106495	4.43682e-06	-9.86271e-05
		1.88167	-0.00102	0.000469293	-2.23629e-05	-3.07336e-06	-0.000107449	3.24473e-06	-9.83886e-05
		1.88333	-0.00102	0.000466909	-2.16477e-05	-2.59653e-06	-0.000108641	2.76789e-06	-0.000101488
		1.885	-0.00102	0.000466194	-2.16477e-05	-2.59653e-06	-0.000108641	4.1984e-06	-0.000104349
		1.88667	-0.00102	0.000465956	-2.18861e-05	-3.31178e-06	-0.000107449	4.43682e-06	-0.000104111
		1.88833	-0.00102	0.000464048	-2.23629e-05	-4.02704e-06	-0.000108641	3.95998e-06	-0.000102203
		1.89	-0.00102	0.00046381	-2.26013e-05	-4.98071e-06	-0.000108641	3.72157e-06	-0.000101727
		1.89167	-0.00102	0.000463571	-2.33166e-05	-6.64964e-06	-0.000106972	3.95998e-06	-0.00010268
		1.89333	-0.00102	0.000462618	-2.42703e-05	-5.93439e-06	-0.000106257	3.72157e-06	-0.000103872
		1.895	-0.00102	0.000461903	-2.33166e-05	-3.07336e-06	-0.000107449	2.05264e-06	-0.000104826
		1.89667	-0.00102	0.000459518	-2.37934e-05	-1.16602e-06	-0.000108164	-9.31323e-08	-0.000103872
		1.89833	-0.00103	0.000456657	-2.37934e-05	-3.07336e-06	-0.000110548	1.33738e-06	-0.000101727
		1.9	-0.00103	0.000454273	-2.30782e-05	-4.50388e-06	-0.000112694	6.10575e-06	-0.000101011
		1.90167	-0.00103	0.000452127	-2.26013e-05	-3.07336e-06	-0.000111263	6.82101e-06	-0.000101011
		1.90333	-0.00103	0.000450458	-2.30782e-05	-1.88127e-06	-0.000110786	3.95998e-06	-0.000102442
		1.905	-0.00103	0.000448789	-2.23629e-05	-2.59653e-06	-0.000111025	4.1984e-06	-0.000104111
		1.90667	-0.00103	0.000448551	-2.11708e-05	-5.21913e-06	-0.000110548	5.62891e-06	-0.000104349
		1.90833	-0.00103	0.000449028	-2.28398e-05	-6.17281e-06	-0.000111025	5.86733e-06	-0.000102919
		1.91	-0.00103	0.000447597	-2.42703e-05	-4.7423e-06	-0.000111502	5.86733e-06	-0.000102442
		1.91167	-0.00103	0.000444736	-2.42703e-05	-6.64964e-06	-0.000110786	3.95998e-06	-0.000104111
		1.91333	-0.00103	0.000444498	-2.54624e-05	-9.9875e-06	-0.000109833	3.24473e-06	-0.000106733
		1.915	-0.00103	0.000445213	-2.83234e-05	-9.51067e-06	-0.000111025	6.34417e-06	-0.000107925
		1.91667	-0.00104	0.000443783	-2.8085e-05	-8.08016e-06	-0.000113647	5.62891e-06	-0.000106018
		1.91833	-0.00104	0.000442114	-2.45087e-05	-6.17281e-06	-0.000112694	4.91366e-06	-0.000104111
		1.92	-0.00104	0.000440445	-2.30782e-05	-4.98071e-06	-0.000110548	5.86733e-06	-0.000105064
		1.92167	-0.00104	0.00043663	-2.37934e-05	-6.17281e-06	-0.000110548	4.43682e-06	-0.000106972
		1.92333	-0.00104	0.000433531	-2.61776e-05	-5.21913e-06	-0.00011174	1.81422e-06	-0.000106972
		1.925	-0.00104	0.0004321	-2.66545e-05	-4.02704e-06	-0.000111502	1.33738e-06	-0.00010578
		1.92667	-0.00104	0.000432339	-2.42703e-05	-3.78862e-06	-0.000112217	1.81422e-06	-0.000103634
		1.92833	-0.00104	0.000431623	-2.23629e-05	-4.7423e-06	-0.000113647	3.48315e-06	-0.000101965
		1.93	-0.00104	0.000429001	-2.26013e-05	-7.3649e-06	-0.00011484	4.1984e-06	-0.000102442
		1.93167	-0.00105	0.00042757	-2.18861e-05	-7.3649e-06	-0.00011627	1.81422e-06	-0.000103634
		1.93333	-0.00105	0.000427809	-2.21245e-05	-5.21913e-06	-0.000116985	1.33738e-06	-0.000104111
		1.935	-0.00105	0.000428047	-2.49855e-05	-4.50388e-06	-0.000114124	2.52947e-06	-0.000101965
		1.93667	-0.00105	0.00042614	-2.68929e-05	-4.7423e-06	-0.000113647	4.43682e-06	-0.000101727
		1.93833	-0.00105	0.000423756	-2.68929e-05	-6.41123e-06	-0.00011484	4.43682e-06	-0.000104588
		1.94	-0.00104	0.000420179	-2.54624e-05	-8.08016e-06	-0.000115793	2.76789e-06	-0.00010578
		1.94167	-0.00105	0.000418034	-2.42703e-05	-7.12648e-06	-0.00011627	3.48315e-06	-0.000106972
		1.94333	-0.00105	0.000419226	-2.45087e-05	-7.3649e-06	-0.000114363	3.95998e-06	-0.000109594
		1.945	-0.00105	0.000417795	-2.59392e-05	-9.03383e-06	-0.000112217	2.76789e-06	-0.000111502
		1.94667	-0.00105	0.000416365	-2.61776e-05	-8.55699e-06	-0.000112455	3.00631e-06	-0.000111502
		1.94833	-0.00105	0.000416365	-2.45087e-05	-7.84174e-06	-0.00011484	4.1984e-06	-0.000109833
		1.95	-0.00105	0.000415411	-2.26013e-05	-8.55699e-06	-0.000116985	4.67524e-06	-0.00010721
		1.95167	-0.00105	0.00041398	-2.23629e-05	-8.08016e-06	-0.000116032	4.67524e-06	-0.00010578
		1.95333	-0.00105	0.000412073	-2.54624e-05	-6.64964e-06	-0.00011484	4.1984e-06	-0.000104826
		1.955	-0.00106	0.000410643	-2.6416e-05	-5.93439e-06	-0.00011484	3.72157e-06	-0.000104349
		1.95667	-0.00106	0.000410643	-2.40319e-05	-6.88806e-06	-0.000114363	3.72157e-06	-0.000106495
		1.95833	-0.00106	0.000408497	-2.23629e-05	-7.3649e-06	-0.000114124	3.48315e-06	-0.000107449
		1.96	-0.00106	0.00040492	-2.30782e-05	-8.08016e-06	-0.000112455	2.76789e-06	-0.000105303
		1.96167	-0.00106	0.000403013	-2.54624e-05	-9.9875e-06	-0.000111263	3.00631e-06	-0.000104111
		1.96333	-0.00106	0.000403013	-2.57008e-05	-9.9875e-06	-0.000111979	4.1984e-06	-0.000106495
		1.965	-0.00106	0.000403013	-2.54624e-05	-7.3649e-06	-0.000112455	5.3905e-06	-0.000108641
		1.96667	-0.00107	0.000400867	-2.6416e-05	-6.17281e-06	-0.000112455	4.67524e-06	-0.000109833
		1.96833	-0.00107	0.000399198	-2.68929e-05	-7.12648e-06	-0.000112932	3.95998e-06	-0.000110548
		1.97	-0.00107	0.000399198	-2.73697e-05	-8.55699e-06	-0.000114124	4.43682e-06	-0.00011174
		1.97167	-0.00107	0.000397053	-2.73697e-05	-8.08016e-06	-0.00011484	4.43682e-06	-0.000112694
		1.97333	-0.00107	0.00039443	-2.88002e-05	-7.3649e-06	-0.000115793	3.72157e-06	-0.000114124
		1.975	-0.00107	0.000393	-2.76081e-05	-7.3649e-06	-0.00011627	3.00631e-06	-0.000114363
		1.97667	-0.00107	0.000391569	-2.40319e-05	-7.3649e-06	-0.000117462	4.43682e-06	-0.000114124
		1.97833	-0.00107	0.000391331	-2.54624e-05	-7.84174e-06	-0.000117462	5.3905e-06	-0.000114363
		1.98	-0.00107	0.000390615	-2.76081e-05	-7.12648e-06	-0.000117224	3.00631e-06	-0.000113886
		1.98167	-0.00107	0.000389423	-2.54624e-05	-4.7423e-06	-0.000117462	1.33738e-06	-0.000111502
		1.98333	-0.00107	0.000387993	-2.54624e-05	-4.7423e-06	-0.00011937	1.81422e-06	-0.000110548
		1.985	-0.00108	0.000384416	-2.83234e-05	-7.12648e-06	-0.000120323	2.76789e-06	-0.000112455
		1.98667	-0.00108	0.000382271	-2.88002e-05	-7.60332e-06	-0.000119131	3.72157e-06	-0.000114363
		1.98833	-0.00107	0.000380602	-2.73697e-05	-5.93439e-06	-0.00011937	2.76789e-06	-0.000116509
		1.99	-0.00107	0.000377264	-2.6416e-05	-5.69597e-06	-0.000119846	2.05264e-06	-0.000115316
		1.99167	-0.00108	0.000378218	-2.73697e-05	-7.3649e-06	-0.000118416	1.81422e-06	-0.000113171
		1.99333	-0.00108	0.000380125	-2.73697e-05	-8.79541e-06	-0.00011627	1.33738e-06	-0.000110548
		1.995	-0.00108	0.000378218	-2.66545e-05	-7.3649e-06	-0.000116509	1.81422e-06	-0.000110548
		1.99667	-0.00108	0.000375595	-2.6416e-05	-5.93439e-06	-0.000117939	3.24473e-06	-0.00011174
		1.99833	-0.00108	0.000374641	-2.61776e-05	-6.17281e-06	-0.000118654	4.43682e-06	-0.000112932
		2	-0.00108	0.000374164	-2.66545e-05	-7.12648e-06	-0.000118177	4.1984e-06	-0.000113171
		2.00167	-0.00108	0.000373688	-2.49855e-05	-7.84174e-06	-0.000117462	4.1984e-06	-0.000112694
		2.00333	-0.00108	0.000370827	-2.37934e-05	-7.3649e-06	-0.000118893	3.24473e-06	-0.000113409
		2.005	-0.00108	0.000367012	-2.52239e-05	-5.45755e-06	-0.000119846	2.29105e-06	-0.000115078
		2.00667	-0.00109	0.00036582	-2.54624e-05	-4.02704e-06	-0.000119608	2.52947e-06	-0.000114601
		2.00833	-0.00109	0.000365343	-2.57008e-05	-7.12648e-06	-0.000118893	1.09896e-06	-0.000115316
		2.01	-0.00109	0.000363197	-2.54624e-05	-9.74909e-06	-0.000119131	3.83705e-07	-0.000117224
		2.01167	-0.00109	0.000362005	-2.42703e-05	-8.79541e-06	-0.000120323	2.76789e-06	-0.000116509
		2.01333	-0.00109	0.000359859	-2.33166e-05	-7.3649e-06	-0.000123184	3.24473e-06	-0.000114363
		2.015	-0.00109	0.000356998	-2.21245e-05	-5.21913e-06	-0.000124853	1.81422e-06	-0.000112694
		2.01667	-0.00109	0.000356045	-2.16477e-05	-5.21913e-06	-0.000123661	1.33738e-06	-0.000112694
		2.01833	-0.00109	0.000355329	-2.30782e-05	-7.84174e-06	-0.000123423	6.22124e-07	-0.000114363
		2.02	-0.00109	0.000353899	-2.42703e-05	-8.79541e-06	-0.000122946	-1.28523e-06	-0.000115316
		2.02167	-0.00109	0.000351992	-2.42703e-05	-7.60332e-06	-0.000122231	-8.08388e-07	-0.000116032
		2.02333	-0.00109	0.000350084	-2.47471e-05	-7.84174e-06	-0.000122707	-8.08388e-07	-0.000117224
		2.025	-0.00109	0.000348892	-2.37934e-05	-9.03383e-06	-0.000122707	-8.08388e-07	-0.000117939
		2.02667	-0.0011	0.000349131	-2.3555e-05	-9.51067e-06	-0.0001208	-3.31551e-07	-0.000116985
		2.02833	-0.0011	0.000348892	-2.6416e-05	-7.84174e-06	-0.000119608	1.09896e-06	-0.000116032
		2.03	-0.0011	0.000345793	-2.8085e-05	-6.88806e-06	-0.0001208	3.00631e-06	-0.000117462
		2.03167	-0.0011	0.000342455	-2.73697e-05	-7.84174e-06	-0.0001208	3.24473e-06	-0.000118177
		2.03333	-0.0011	0.000341978	-2.54624e-05	-8.31857e-06	-0.000120085	1.81422e-06	-0.000117701
		2.035	-0.0011	0.000343408	-2.66545e-05	-7.3649e-06	-0.000123184	6.22124e-07	-0.000118416
		2.03667	-0.0011	0.000341978	-2.66545e-05	-8.55699e-06	-0.000125092	-9.31323e-08	-0.000119131
		2.03833	-0.0011	0.000336733	-2.40319e-05	-9.9875e-06	-0.000124853	-8.08388e-07	-0.000119131
		2.04	-0.0011	0.00033411	-2.42703e-05	-9.27225e-06	-0.000123661	-2.00048e-06	-0.000118654
		2.04167	-0.0011	0.000334587	-2.54624e-05	-7.3649e-06	-0.000121515	-1.76206e-06	-0.000116985
		2.04333	-0.0011	0.000332441	-2.78465e-05	-6.41123e-06	-0.000120323	-3.31551e-07	-0.000115316
		2.045	-0.00111	0.000328388	-2.78465e-05	-7.84174e-06	-0.000120323	-1.52364e-06	-0.000117701
		2.04667	-0.00111	0.000328388	-2.76081e-05	-9.51067e-06	-0.000121038	-2.95416e-06	-0.000121515
		2.04833	-0.00111	0.000328865	-2.88002e-05	-1.09412e-05	-0.000121038	-8.08388e-07	-0.000121754
		2.05	-0.00111	0.000325527	-2.76081e-05	-1.11796e-05	-0.000119846	1.09896e-06	-0.000122946
		2.05167	-0.00111	0.000322904	-2.6416e-05	-9.03383e-06	-0.000119846	-5.69969e-07	-0.000124615
		2.05333	-0.00111	0.00032362	-2.6416e-05	-8.79541e-06	-0.000121038	-1.76206e-06	-0.000124376
		2.055	-0.00111	0.000323381	-2.57008e-05	-1.02259e-05	-0.000121515	-5.69969e-07	-0.000122946
		2.05667	-0.00111	0.000320997	-2.57008e-05	-1.04643e-05	-0.000122469	-8.08388e-07	-0.000121754
		2.05833	-0.00111	0.000318613	-2.66545e-05	-1.1418e-05	-0.000123661	-1.28523e-06	-0.000121754
		2.06	-0.00112	0.000315514	-2.61776e-05	-1.23717e-05	-0.000123661	1.33738e-06	-0.000121277
		2.06167	-0.00112	0.000314083	-2.54624e-05	-1.21333e-05	-0.000123184	2.05264e-06	-0.000121515
		2.06333	-0.00112	0.000316944	-2.52239e-05	-1.21333e-05	-0.000122469	-1.52364e-06	-0.000122946
		2.065	-0.00112	0.000317182	-2.54624e-05	-1.26101e-05	-0.000121515	-4.14625e-06	-0.000122946
		2.06667	-0.00112	0.000313606	-2.66545e-05	-1.23717e-05	-0.000121515	-1.76206e-06	-0.000122707
		2.06833	-0.00112	0.000310507	-2.83234e-05	-1.23717e-05	-0.000123423	2.29105e-06	-0.000121754
		2.07	-0.00112	0.000308123	-2.8085e-05	-1.33254e-05	-0.000123661	3.24473e-06	-0.000121515
		2.07167	-0.00112	0.000307169	-2.66545e-05	-1.26101e-05	-0.000123423	1.81422e-06	-0.000121038
		2.07333	-0.00112	0.000305262	-2.76081e-05	-1.11796e-05	-0.000122946	-5.69969e-07	-0.000121992
		2.075	-0.00112	0.000304785	-2.88002e-05	-1.16564e-05	-0.000124376	-2.00048e-06	-0.000121754
		2.07667	-0.00113	0.0003055	-2.8085e-05	-1.40406e-05	-0.000127476	-3.90783e-06	-0.000122469
		2.07833	-0.00113	0.000304785	-3.04692e-05	-1.54711e-05	-0.000127714	-5.57676e-06	-0.000122707
		2.08	-0.00113	0.0003024	-3.16612e-05	-1.5948e-05	-0.000125568	-5.57676e-06	-0.000121038
		2.08167	-0.00113	0.000298824	-2.95155e-05	-1.61864e-05	-0.000123661	-4.38467e-06	-0.000121277
		2.08333	-0.00113	0.00029501	-2.85618e-05	-1.66632e-05	-0.000123423	-2.00048e-06	-0.000123423
		2.085	-0.00113	0.000294533	-2.99923e-05	-1.71401e-05	-0.000122946	-1.52364e-06	-0.000125568
		2.08667	-0.00113	0.000295248	-2.83234e-05	-1.61864e-05	-0.000122707	-1.76206e-06	-0.000126522
		2.08833	-0.00113	0.000295963	-2.45087e-05	-1.38022e-05	-0.000122469	-2.00048e-06	-0.000126045
		2.09	-0.00113	0.000295248	-2.49855e-05	-1.23717e-05	-0.000121038	-2.95416e-06	-0.000126045
		2.09167	-0.00113	0.00029191	-2.76081e-05	-1.18949e-05	-0.000123423	-3.43099e-06	-0.000125092
		2.09333	-0.00113	0.000288572	-2.8085e-05	-1.40406e-05	-0.000126999	-3.43099e-06	-0.000125092
		2.095	-0.00114	0.000290003	-2.78465e-05	-1.80937e-05	-0.000126761	-3.66941e-06	-0.000126522
		2.09667	-0.00114	0.000291433	-2.68929e-05	-1.80937e-05	-0.000126999	-5.33834e-06	-0.000127714
		2.09833	-0.00114	0.000288334	-2.66545e-05	-1.73785e-05	-0.000127476	-5.57676e-06	-0.000127714
		2.1	-0.00114	0.00028285	-2.6416e-05	-1.73785e-05	-0.000127476	-6.29202e-06	-0.000126999
		2.10167	-0.00114	0.000279274	-2.66545e-05	-1.73785e-05	-0.000127476	-7.24569e-06	-0.000126761
		2.10333	-0.00114	0.00027689	-2.76081e-05	-1.73785e-05	-0.000127476	-5.57676e-06	-0.000126045
		2.105	-0.00114	0.000275459	-2.85618e-05	-1.80937e-05	-0.000127237	-2.2389e-06	-0.000127237
		2.10667	-0.00114	0.000276174	-2.92771e-05	-1.80937e-05	-0.000127237	-9.31323e-08	-0.000129383
		2.10833	-0.00114	0.000274982	-2.88002e-05	-1.76169e-05	-0.000129145	1.09896e-06	-0.000130575
		2.11	-0.00114	0.000273075	-2.85618e-05	-1.80937e-05	-0.000128906	3.83705e-07	-0.000128906
		2.11167	-0.00114	0.00027379	-2.83234e-05	-1.85706e-05	-0.000126999	-2.2389e-06	-0.000126522
		2.11333	-0.00114	0.000273552	-2.68929e-05	-1.78553e-05	-0.000126045	-2.95416e-06	-0.000126999
		2.115	-0.00115	0.000270214	-2.61776e-05	-1.76169e-05	-0.000128191	-4.14625e-06	-0.000127476
		2.11667	-0.00115	0.000268307	-2.76081e-05	-1.83322e-05	-0.000129622	-4.62309e-06	-0.000128429
		2.11833	-0.00115	0.000267353	-2.92771e-05	-1.78553e-05	-0.000127237	-4.38467e-06	-0.000129145
		2.12	-0.00115	0.000266161	-3.02307e-05	-1.71401e-05	-0.000125807	-5.33834e-06	-0.000129145
		2.12167	-0.00115	0.000264492	-3.14228e-05	-1.64248e-05	-0.00012533	-5.57676e-06	-0.000129145
		2.12333	-0.00115	0.000261631	-3.21381e-05	-1.66632e-05	-0.000125092	-7.72253e-06	-0.000130575
		2.125	-0.00115	0.000259247	-3.16612e-05	-1.73785e-05	-0.000126045	-8.91462e-06	-0.000132959
		2.12667	-0.00116	0.000258293	-3.0946e-05	-1.83322e-05	-0.000127476	-7.96095e-06	-0.000131052
		2.12833	-0.00116	0.000258055	-3.07076e-05	-1.76169e-05	-0.000129622	-6.29202e-06	-0.000128668
		2.13	-0.00116	0.000257578	-3.0946e-05	-1.73785e-05	-0.000129622	-4.38467e-06	-0.000128429
		2.13167	-0.00116	0.000255194	-3.23765e-05	-1.78553e-05	-0.000128191	-4.38467e-06	-0.000128668
		2.13333	-0.00116	0.000253525	-3.28533e-05	-1.80937e-05	-0.000127476	-5.09992e-06	-0.000130814
		2.135	-0.00116	0.000252094	-3.07076e-05	-1.73785e-05	-0.000128668	-6.76885e-06	-0.000131767
		2.13667	-0.00116	0.000249948	-3.16612e-05	-1.76169e-05	-0.000129145	-7.72253e-06	-0.000132721
		2.13833	-0.00116	0.000246849	-3.30918e-05	-2.00011e-05	-0.000128429	-7.48411e-06	-0.000131767
		2.14	-0.00116	0.000245418	-3.16612e-05	-1.95243e-05	-0.000129622	-8.43778e-06	-0.000130337
		2.14167	-0.00117	0.000244942	-3.16612e-05	-1.92858e-05	-0.000130814	-9.39146e-06	-0.000131529
		2.14333	-0.00117	0.000241842	-3.04692e-05	-2.19084e-05	-0.000128429	-8.43778e-06	-0.000131529
		2.145	-0.00117	0.000240412	-2.90386e-05	-2.167e-05	-0.000127953	-6.53043e-06	-0.000131529
		2.14667	-0.00117	0.000242081	-3.02307e-05	-2.04779e-05	-0.00012986	-6.0536e-06	-0.000130098
		2.14833	-0.00117	0.000242796	-3.16612e-05	-2.02395e-05	-0.000129622	-6.76885e-06	-0.000130337
		2.15	-0.00117	0.000240412	-3.23765e-05	-1.97627e-05	-0.00012986	-8.19936e-06	-0.000133913
		2.15167	-0.00117	0.000235405	-3.35686e-05	-2.00011e-05	-0.000130098	-8.6762e-06	-0.000135105
		2.15333	-0.00118	0.000232067	-3.21381e-05	-2.28621e-05	-0.00012986	-9.39146e-06	-0.000135105
		2.155	-0.00118	0.000232544	-3.0946e-05	-2.47695e-05	-0.00012986	-1.05836e-05	-0.000136297
		2.15667	-0.00118	0.000235405	-3.16612e-05	-2.38158e-05	-0.000130337	-1.12988e-05	-0.000137728
		2.15833	-0.00118	0.000235882	-3.04692e-05	-2.21469e-05	-0.00013129	-1.22525e-05	-0.000138443
		2.16	-0.00118	0.000233974	-3.0946e-05	-1.92858e-05	-0.000131052	-1.12988e-05	-0.000137251
		2.16167	-0.00118	0.000230398	-3.30918e-05	-1.92858e-05	-0.00012986	-1.01067e-05	-0.000136297
		2.16333	-0.00118	0.000226107	-3.33302e-05	-2.09548e-05	-0.000130814	-1.05836e-05	-0.000135344
		2.165	-0.00118	0.000224199	-3.42839e-05	-2.04779e-05	-0.000132006	-1.05836e-05	-0.000136059
		2.16667	-0.00118	0.000222769	-3.35686e-05	-2.00011e-05	-0.000132483	-1.05836e-05	-0.000137728
		2.16833	-0.00118	0.000220623	-3.21381e-05	-2.00011e-05	-0.00013439	-1.17756e-05	-0.000137251
		2.17	-0.00118	0.000219908	-3.30918e-05	-2.00011e-05	-0.000133913	-1.3683e-05	-0.00013582
		2.17167	-0.00119	0.000220623	-3.42839e-05	-2.14316e-05	-0.000132006	-1.46367e-05	-0.000136536
		2.17333	-0.00119	0.000221815	-3.54759e-05	-2.31005e-05	-0.000132006	-1.46367e-05	-0.000138443
		2.175	-0.00119	0.000221577	-3.49991e-05	-2.33389e-05	-0.000133436	-1.43983e-05	-0.000140589
		2.17667	-0.00119	0.00021657	-3.23765e-05	-2.31005e-05	-0.000132959	-1.29677e-05	-0.000140112
		2.17833	-0.00119	0.000212755	-3.21381e-05	-2.23853e-05	-0.000131052	-1.01067e-05	-0.000138443
		2.18	-0.00119	0.00021204	-3.42839e-05	-2.35774e-05	-0.000131767	-8.43778e-06	-0.000139874
		2.18167	-0.00119	0.000210609	-3.47607e-05	-2.54847e-05	-0.000133675	-9.86829e-06	-0.000139874
		2.18333	-0.00119	0.000207987	-3.33302e-05	-2.66768e-05	-0.000134867	-1.03451e-05	-0.000136536
		2.185	-0.00119	0.000205603	-3.21381e-05	-2.62e-05	-0.000136536	-9.39146e-06	-0.000133913
		2.18667	-0.0012	0.000204887	-3.28533e-05	-2.50079e-05	-0.000137728	-9.62988e-06	-0.000135344
		2.18833	-0.0012	0.000205126	-3.30918e-05	-2.35774e-05	-0.000135344	-1.15372e-05	-0.000136536
		2.19	-0.0012	0.000205364	-3.28533e-05	-2.35774e-05	-0.00013129	-1.32062e-05	-0.00013439
		2.19167	-0.0012	0.00020441	-3.30918e-05	-2.50079e-05	-0.000130098	-1.46367e-05	-0.000134628
		2.19333	-0.0012	0.000201788	-3.30918e-05	-2.62e-05	-0.000132244	-1.32062e-05	-0.000136297
		2.195	-0.0012	0.000199404	-3.3807e-05	-2.64384e-05	-0.000136059	-9.15304e-06	-0.000136536
		2.19667	-0.0012	0.000197258	-3.3807e-05	-2.66768e-05	-0.000137489	-8.91462e-06	-0.000136536
		2.19833	-0.0012	0.000194874	-3.30918e-05	-2.62e-05	-0.000135582	-1.17756e-05	-0.000138443
		2.2	-0.0012	0.000193682	-3.52375e-05	-2.47695e-05	-0.000134151	-1.20141e-05	-0.000142019
		2.20167	-0.0012	0.000192728	-3.6668e-05	-2.33389e-05	-0.000135582	-1.15372e-05	-0.00014345
		2.20333	-0.00121	0.000191059	-3.85754e-05	-2.47695e-05	-0.000136297	-1.03451e-05	-0.000142019
		2.205	-0.00121	0.00018939	-4.04827e-05	-2.66768e-05	-0.00013582	-9.86829e-06	-0.000141542
		2.20667	-0.00121	0.000185814	-3.97675e-05	-2.62e-05	-0.000135344	-1.0822e-05	-0.000142496
		2.20833	-0.00121	0.000184622	-3.73833e-05	-2.62e-05	-0.000135105	-1.12988e-05	-0.000141542
		2.21	-0.00122	0.000184622	-3.57144e-05	-2.62e-05	-0.000135344	-1.12988e-05	-0.000141304
		2.21167	-0.00121	0.000184145	-3.6668e-05	-2.47695e-05	-0.000134867	-1.15372e-05	-0.000142496
		2.21333	-0.00121	0.000183191	-3.73833e-05	-2.59616e-05	-0.000135582	-1.24909e-05	-0.000142973
		2.215	-0.00121	0.000181999	-3.57144e-05	-2.78689e-05	-0.000135344	-1.27293e-05	-0.000142973
		2.21667	-0.00122	0.000180092	-3.54759e-05	-2.66768e-05	-0.000132959	-1.22525e-05	-0.000141542
		2.21833	-0.00122	0.000178423	-3.64296e-05	-2.50079e-05	-0.000132721	-1.27293e-05	-0.00013892
		2.22	-0.00122	0.000177231	-3.57144e-05	-2.52463e-05	-0.000135344	-1.34446e-05	-0.000137728
		2.22167	-0.00122	0.000174131	-3.78601e-05	-2.62e-05	-0.000138205	-1.43983e-05	-0.000138443
		2.22333	-0.00122	0.000172939	-4.02443e-05	-2.59616e-05	-0.000140112	-1.43983e-05	-0.000139397
		2.225	-0.00122	0.000172939	-4.07212e-05	-2.59616e-05	-0.000140827	-1.55903e-05	-0.000139635
		2.22667	-0.00122	0.000171509	-4.16748e-05	-2.59616e-05	-0.00013892	-1.74977e-05	-0.000138443
		2.22833	-0.00122	0.000168409	-4.26285e-05	-2.47695e-05	-0.000136297	-1.67824e-05	-0.000138681
		2.23	-0.00123	0.000164833	-4.23901e-05	-2.4531e-05	-0.000135105	-1.63056e-05	-0.000138681
		2.23167	-0.00123	0.000162449	-4.19132e-05	-2.54847e-05	-0.000136059	-1.55903e-05	-0.00013892
		2.23333	-0.00123	0.000163402	-4.09596e-05	-2.73921e-05	-0.000136774	-1.67824e-05	-0.00013892
		2.235	-0.00123	0.000164833	-3.92906e-05	-2.92994e-05	-0.000136297	-1.91666e-05	-0.000140589
		2.23667	-0.00123	0.000163164	-3.69065e-05	-2.9061e-05	-0.000136059	-1.86898e-05	-0.000142735
		2.23833	-0.00123	0.000159588	-3.57144e-05	-2.92994e-05	-0.000136297	-1.74977e-05	-0.000141066
		2.24	-0.00123	0.000157204	-3.78601e-05	-3.04915e-05	-0.000137251	-1.74977e-05	-0.000141066
		2.24167	-0.00123	0.00015625	-4.16748e-05	-2.95378e-05	-0.000137251	-1.63056e-05	-0.000141781
		2.24333	-0.00123	0.000156011	-4.31053e-05	-2.66768e-05	-0.000136536	-1.58288e-05	-0.000141781
		2.245	-0.00123	0.000156727	-4.16748e-05	-2.73921e-05	-0.000136059	-1.67824e-05	-0.000142735
		2.24667	-0.00123	0.000156488	-3.88138e-05	-2.85842e-05	-0.000137489	-1.77361e-05	-0.000144403
		2.24833	-0.00124	0.000153389	-3.73833e-05	-3.02531e-05	-0.000140112	-1.74977e-05	-0.000144642
		2.25	-0.00124	0.000150766	-3.78601e-05	-3.4783e-05	-0.00014035	-1.60672e-05	-0.000143211
		2.25167	-0.00124	0.000148859	-3.88138e-05	-3.59751e-05	-0.00013892	-1.60672e-05	-0.000141066
		2.25333	-0.00124	0.000148621	-4.04827e-05	-3.21604e-05	-0.000139635	-1.60672e-05	-0.000140589
		2.255	-0.00124	0.000148859	-3.85754e-05	-3.04915e-05	-0.000140112	-1.70209e-05	-0.000142496
		2.25667	-0.00124	0.000148144	-3.6668e-05	-3.26373e-05	-0.00013892	-1.89282e-05	-0.000142735
		2.25833	-0.00124	0.000144806	-3.78601e-05	-3.31141e-05	-0.000139397	-2.01203e-05	-0.000142735
		2.26	-0.00124	0.000140753	-3.97675e-05	-3.23989e-05	-0.000141542	-1.9405e-05	-0.000142973
		2.26167	-0.00124	0.000138607	-4.14364e-05	-3.1922e-05	-0.000142258	-1.67824e-05	-0.000144403
		2.26333	-0.00125	0.000138845	-4.16748e-05	-3.21604e-05	-0.00014035	-1.67824e-05	-0.000146549
		2.265	-0.00125	0.000138845	-4.26285e-05	-3.31141e-05	-0.000139397	-1.9405e-05	-0.000146072
		2.26667	-0.00125	0.0001367	-4.26285e-05	-3.33525e-05	-0.000139158	-2.05971e-05	-0.000143927
		2.26833	-0.00125	0.000135984	-4.14364e-05	-3.23989e-05	-0.000138443	-2.01203e-05	-0.000142019
		2.27	-0.00125	0.000134792	-3.92906e-05	-3.09683e-05	-0.000137966	-1.70209e-05	-0.000141542
		2.27167	-0.00125	0.0001336	-3.80985e-05	-3.12068e-05	-0.000137013	-1.46367e-05	-0.000143211
		2.27333	-0.00125	0.000133123	-4.04827e-05	-3.16836e-05	-0.000136297	-1.46367e-05	-0.000145357
		2.275	-0.00126	0.000131454	-4.21517e-05	-3.12068e-05	-0.000137251	-1.74977e-05	-0.000147265
		2.27667	-0.00126	0.000127878	-4.35822e-05	-3.07299e-05	-0.000138443	-1.96435e-05	-0.000146549
		2.27833	-0.00126	0.00012454	-4.42974e-05	-3.16836e-05	-0.000139635	-1.96435e-05	-0.000143927
		2.28	-0.00126	0.000122871	-4.28669e-05	-3.31141e-05	-0.000140589	-1.84514e-05	-0.000143927
		2.28167	-0.00126	0.000121202	-4.23901e-05	-3.26373e-05	-0.000139635	-1.55903e-05	-0.000145834
		2.28333	-0.00126	0.000121441	-4.23901e-05	-3.09683e-05	-0.000138205	-1.46367e-05	-0.000145357
		2.285	-0.00126	0.00012311	-4.26285e-05	-3.14452e-05	-0.000137251	-1.77361e-05	-0.00014488
		2.28667	-0.00126	0.000122156	-4.23901e-05	-3.23989e-05	-0.000137013	-2.05971e-05	-0.000144165
		2.28833	-0.00126	0.000119057	-4.31053e-05	-3.35909e-05	-0.000137251	-2.1074e-05	-0.000144642
		2.29	-0.00127	0.000117865	-4.42974e-05	-3.45446e-05	-0.000137251	-2.05971e-05	-0.000145834
		2.29167	-0.00127	0.000118103	-4.42974e-05	-3.4783e-05	-0.000136059	-2.13124e-05	-0.000145357
		2.29333	-0.00127	0.000116672	-4.33438e-05	-3.35909e-05	-0.000137251	-2.22661e-05	-0.000146311
		2.295	-0.00127	0.000114527	-4.50127e-05	-3.26373e-05	-0.000140589	-2.17892e-05	-0.000148933
		2.29667	-0.00127	0.000112619	-4.54895e-05	-3.4783e-05	-0.000142258	-2.08356e-05	-0.000148933
		2.29833	-0.00127	0.000109758	-4.45359e-05	-3.83593e-05	-0.000144642	-1.98819e-05	-0.000147026
		2.3	-0.00128	0.000106659	-4.54895e-05	-3.97898e-05	-0.000146072	-2.08356e-05	-0.000146788
		2.30167	-0.00128	0.000106897	-4.50127e-05	-3.97898e-05	-0.000142258	-2.41734e-05	-0.000146549
		2.30333	-0.00128	0.000108566	-4.33438e-05	-3.85977e-05	-0.000137966	-2.41734e-05	-0.000146311
		2.305	-0.00128	0.000107613	-4.66816e-05	-3.71672e-05	-0.000137013	-2.29813e-05	-0.000147265
		2.30667	-0.00128	0.000106182	-5.02579e-05	-3.52599e-05	-0.000136774	-2.41734e-05	-0.000147741
		2.30833	-0.00128	0.000103798	-4.692e-05	-3.45446e-05	-0.000136774	-2.48887e-05	-0.000147503
		2.31	-0.00128	0.000100937	-4.42974e-05	-3.59751e-05	-0.000136774	-2.44118e-05	-0.000147265
		2.31167	-0.00128	9.92678e-05	-4.42974e-05	-3.66904e-05	-0.000137489	-2.41734e-05	-0.000147026
		2.31333	-0.00128	0.000100222	-4.38206e-05	-3.59751e-05	-0.000139397	-2.46503e-05	-0.000146311
		2.315	-0.00128	0.00010046	-4.38206e-05	-3.4783e-05	-0.000140589	-2.41734e-05	-0.000145834
		2.31667	-0.00129	9.68836e-05	-4.64432e-05	-3.59751e-05	-0.000141066	-2.25045e-05	-0.000145357
		2.31833	-0.00129	9.35458e-05	-4.97811e-05	-3.90746e-05	-0.000141304	-2.17892e-05	-0.000145119
		2.32	-0.00129	9.23537e-05	-4.97811e-05	-3.95514e-05	-0.000141304	-2.34582e-05	-0.000143927
		2.32167	-0.00129	9.14e-05	-4.78737e-05	-3.95514e-05	-0.000141781	-2.48887e-05	-0.000144642
		2.32333	-0.00129	9.06847e-05	-4.64432e-05	-4.05051e-05	-0.000141542	-2.63192e-05	-0.000145834
		2.325	-0.00129	8.78237e-05	-4.64432e-05	-4.09819e-05	-0.000140827	-2.72729e-05	-0.000144642
		2.32667	-0.00129	8.44859e-05	-4.59664e-05	-4.00282e-05	-0.000139635	-2.75113e-05	-0.000144403
		2.32833	-0.00129	8.4009e-05	-4.64432e-05	-3.90746e-05	-0.000137728	-2.6796e-05	-0.000146311
		2.33	-0.00129	8.4009e-05	-4.78737e-05	-3.97898e-05	-0.000136774	-2.53655e-05	-0.000146549
		2.33167	-0.00129	8.49627e-05	-4.71585e-05	-4.19356e-05	-0.000137966	-2.41734e-05	-0.00014798
		2.33333	-0.00129	8.25785e-05	-4.66816e-05	-4.26509e-05	-0.000139874	-2.41734e-05	-0.000149172
		2.335	-0.0013	8.13864e-05	-4.83505e-05	-4.14588e-05	-0.000139635	-2.41734e-05	-0.000148933
		2.33667	-0.0013	8.32938e-05	-4.90658e-05	-4.09819e-05	-0.000139635	-2.41734e-05	-0.000148933
		2.33833	-0.0013	8.18633e-05	-4.95426e-05	-4.31277e-05	-0.00014035	-2.34582e-05	-0.00014941
		2.34	-0.0013	7.92407e-05	-4.97811e-05	-4.2174e-05	-0.000140589	-2.20276e-05	-0.000149172
		2.34167	-0.0013	7.75717e-05	-4.93042e-05	-3.76441e-05	-0.000141066	-2.05971e-05	-0.00014798
		2.34333	-0.0013	7.66181e-05	-4.97811e-05	-3.57367e-05	-0.000142496	-2.15508e-05	-0.000148218
		2.345	-0.00131	7.39954e-05	-4.93042e-05	-3.71672e-05	-0.000142973	-2.32197e-05	-0.000147026
		2.34667	-0.00131	7.11344e-05	-4.83505e-05	-4.09819e-05	-0.000142735	-2.32197e-05	-0.000146072
		2.34833	-0.00131	7.01807e-05	-4.90658e-05	-4.2174e-05	-0.000142258	-2.29813e-05	-0.000148695
		2.35	-0.00131	6.77966e-05	-4.88274e-05	-4.02667e-05	-0.000140589	-2.48887e-05	-0.000149887
		2.35167	-0.00131	6.66045e-05	-4.93042e-05	-3.9313e-05	-0.000139874	-2.79881e-05	-0.000148695
		2.35333	-0.00132	6.85118e-05	-4.90658e-05	-3.97898e-05	-0.000141304	-2.91802e-05	-0.00014798
		2.355	-0.00131	7.0896e-05	-4.81121e-05	-4.05051e-05	-0.000142258	-2.82265e-05	-0.000148457
		2.35667	-0.00131	7.04192e-05	-4.78737e-05	-4.05051e-05	-0.000140827	-2.63192e-05	-0.000147741
		2.35833	-0.00132	6.94655e-05	-4.76353e-05	-4.05051e-05	-0.000139635	-2.46503e-05	-0.000146549
		2.36	-0.00132	6.77966e-05	-4.88274e-05	-4.00282e-05	-0.000141304	-2.51271e-05	-0.000146311
		2.36167	-0.00132	6.42203e-05	-5.12116e-05	-4.05051e-05	-0.000142973	-2.6796e-05	-0.000147503
		2.36333	-0.00132	6.18361e-05	-5.26421e-05	-4.2174e-05	-0.000141781	-2.82265e-05	-0.000147265
		2.365	-0.00132	6.11208e-05	-5.26421e-05	-4.38429e-05	-0.000141781	-2.84649e-05	-0.000147265
		2.36667	-0.00132	5.92135e-05	-5.145e-05	-4.45582e-05	-0.000142258	-2.75113e-05	-0.00014798
		2.36833	-0.00132	5.75446e-05	-5.21652e-05	-4.26509e-05	-0.000142973	-2.77497e-05	-0.000147265
		2.37	-0.00132	5.84982e-05	-5.26421e-05	-4.09819e-05	-0.000146072	-2.91802e-05	-0.000147026
		2.37167	-0.00133	5.73061e-05	-5.09732e-05	-4.09819e-05	-0.000147265	-3.01339e-05	-0.000149887
		2.37333	-0.00133	5.53988e-05	-5.12116e-05	-4.09819e-05	-0.00014488	-3.03723e-05	-0.00015251
		2.375	-0.00133	5.56372e-05	-5.04963e-05	-4.07435e-05	-0.000144403	-2.9657e-05	-0.000153225
		2.37667	-0.00133	5.42067e-05	-4.93042e-05	-4.19356e-05	-0.000144165	-2.6796e-05	-0.000151794
		2.37833	-0.00133	5.37299e-05	-4.83505e-05	-4.38429e-05	-0.000142973	-2.56039e-05	-0.000150126
		2.38	-0.00133	5.39683e-05	-4.90658e-05	-4.40814e-05	-0.000142258	-2.89418e-05	-0.000149172
		2.38167	-0.00133	5.18225e-05	-5.07347e-05	-4.45582e-05	-0.000141542	-3.03723e-05	-0.000147026
		2.38333	-0.00133	5.11073e-05	-4.90658e-05	-4.38429e-05	-0.000142258	-2.82265e-05	-0.000143927
		2.385	-0.00133	4.91999e-05	-4.692e-05	-4.31277e-05	-0.000142258	-2.79881e-05	-0.000144165
		2.38667	-0.00133	4.77694e-05	-4.78737e-05	-4.33661e-05	-0.000142019	-2.79881e-05	-0.000146311
		2.38833	-0.00133	4.91999e-05	-4.97811e-05	-4.33661e-05	-0.000142973	-2.6796e-05	-0.000146311
		2.39	-0.00134	4.89615e-05	-5.24037e-05	-4.26509e-05	-0.000143688	-2.72729e-05	-0.000148457
		2.39167	-0.00134	4.72926e-05	-5.4311e-05	-4.19356e-05	-0.000144165	-2.91802e-05	-0.000151794
		2.39333	-0.00134	4.56236e-05	-5.38342e-05	-4.12203e-05	-0.000144642	-2.89418e-05	-0.000150602
		2.395	-0.00134	4.37163e-05	-5.35958e-05	-4.19356e-05	-0.000144403	-2.82265e-05	-0.000147265
		2.39667	-0.00134	4.25242e-05	-5.40726e-05	-4.2174e-05	-0.000142973	-2.9657e-05	-0.000146788
		2.39833	-0.00134	4.08553e-05	-5.40726e-05	-4.2174e-05	-0.000142496	-3.18028e-05	-0.00014798
		2.4	-0.00135	3.99016e-05	-5.38342e-05	-4.33661e-05	-0.000144642	-3.15644e-05	-0.000147503
		2.40167	-0.00135	3.79942e-05	-5.26421e-05	-4.40814e-05	-0.000144642	-2.94186e-05	-0.000147503
		2.40333	-0.00135	3.63253e-05	-5.16884e-05	-4.59887e-05	-0.00014345	-2.91802e-05	-0.000148933
		2.405	-0.00135	3.68021e-05	-5.02579e-05	-4.59887e-05	-0.00014345	-2.9657e-05	-0.000150126
		2.40667	-0.00135	3.68021e-05	-4.88274e-05	-4.33661e-05	-0.000144165	-3.03723e-05	-0.000148933
		2.40833	-0.00135	3.37027e-05	-4.95426e-05	-4.33661e-05	-0.000143688	-3.08491e-05	-0.000145596
		2.41	-0.00135	3.20338e-05	-5.145e-05	-4.52735e-05	-0.000142496	-2.98955e-05	-0.000144165
		2.41167	-0.00135	3.39411e-05	-5.28805e-05	-4.52735e-05	-0.00014345	-2.89418e-05	-0.000145357
		2.41333	-0.00135	3.2749e-05	-5.33573e-05	-4.59887e-05	-0.000144403	-2.84649e-05	-0.000148218
		2.415	-0.00136	2.94112e-05	-5.26421e-05	-4.64656e-05	-0.00014345	-2.98955e-05	-0.000148933
		2.41667	-0.00136	2.82191e-05	-5.09732e-05	-4.6704e-05	-0.000144642	-3.18028e-05	-0.000146549
		2.41833	-0.00136	2.75038e-05	-4.95426e-05	-4.81345e-05	-0.000145119	-3.18028e-05	-0.000147503
		2.42	-0.00136	2.60733e-05	-5.04963e-05	-4.71808e-05	-0.000142973	-3.18028e-05	-0.000150126
		2.42167	-0.00136	2.48812e-05	-5.26421e-05	-4.43198e-05	-0.000143211	-3.29949e-05	-0.000149172
		2.42333	-0.00136	2.4166e-05	-5.28805e-05	-4.43198e-05	-0.000145119	-3.37102e-05	-0.000148933
		2.425	-0.00136	2.39275e-05	-5.45494e-05	-4.62271e-05	-0.000147265	-3.32333e-05	-0.000150602
		2.42667	-0.00136	2.4166e-05	-5.66952e-05	-4.74192e-05	-0.000148218	-3.34717e-05	-0.000150126
		2.42833	-0.00137	2.29739e-05	-5.55031e-05	-4.71808e-05	-0.000146311	-3.32333e-05	-0.000147503
		2.43	-0.00137	2.20202e-05	-5.24037e-05	-4.71808e-05	-0.000144642	-3.29949e-05	-0.000146072
		2.43167	-0.00137	2.10665e-05	-5.07347e-05	-4.6704e-05	-0.000144403	-3.22796e-05	-0.000146072
		2.43333	-0.00137	1.93976e-05	-5.24037e-05	-4.6704e-05	-0.000145119	-3.22796e-05	-0.000147741
		2.435	-0.00137	1.77287e-05	-5.40726e-05	-4.90882e-05	-0.000146788	-3.22796e-05	-0.000147741
		2.43667	-0.00137	1.60597e-05	-5.28805e-05	-4.90882e-05	-0.000146788	-3.06107e-05	-0.000146311
		2.43833	-0.00138	1.60597e-05	-5.28805e-05	-4.71808e-05	-0.000145834	-3.18028e-05	-0.000146311
		2.44	-0.00138	1.6775e-05	-5.64568e-05	-4.76576e-05	-0.000146072	-3.53791e-05	-0.000146072
		2.44167	-0.00138	1.6775e-05	-5.83641e-05	-4.90882e-05	-0.000147503	-3.4187e-05	-0.000143927
		2.44333	-0.00137	1.58213e-05	-5.78873e-05	-4.86113e-05	-0.000147503	-3.06107e-05	-0.000143211
		2.445	-0.00138	1.41524e-05	-5.7172e-05	-4.83729e-05	-0.000146072	-2.98955e-05	-0.00014488
		2.44667	-0.00138	1.3914e-05	-5.64568e-05	-4.86113e-05	-0.000146072	-3.03723e-05	-0.000145357
		2.44833	-0.00138	1.34371e-05	-5.78873e-05	-4.81345e-05	-0.000147265	-3.18028e-05	-0.000145119
		2.45	-0.00138	1.12914e-05	-5.83641e-05	-4.78961e-05	-0.000146788	-3.49022e-05	-0.000145357
		2.45167	-0.00138	9.62243e-06	-5.66952e-05	-4.9565e-05	-0.000142735	-3.68096e-05	-0.000144642
		2.45333	-0.00138	1.05761e-05	-5.55031e-05	-5.00418e-05	-0.000141304	-3.68096e-05	-0.000142258
		2.455	-0.00139	9.38401e-06	-5.66952e-05	-4.81345e-05	-0.000142735	-3.65712e-05	-0.000140827
		2.45667	-0.00139	6.7614e-06	-5.8841e-05	-4.86113e-05	-0.00014345	-3.44254e-05	-0.000142735
		2.45833	-0.00139	6.7614e-06	-6.02715e-05	-5.07571e-05	-0.000145357	-3.37102e-05	-0.000145357
		2.46	-0.00139	9.14559e-06	-6.07483e-05	-5.12339e-05	-0.000147265	-3.4187e-05	-0.000145119
		2.46167	-0.00139	9.62243e-06	-5.95562e-05	-5.00418e-05	-0.000147026	-3.37102e-05	-0.000143927
		2.46333	-0.00139	7.71508e-06	-5.69336e-05	-4.83729e-05	-0.000147503	-3.4187e-05	-0.000142019
		2.465	-0.00139	5.56931e-06	-5.45494e-05	-4.71808e-05	-0.000148933	-3.53791e-05	-0.000141066
		2.46667	-0.00139	4.37722e-06	-5.35958e-05	-4.74192e-05	-0.000149649	-3.68096e-05	-0.000142496
		2.46833	-0.00139	3.90038e-06	-5.45494e-05	-4.86113e-05	-0.000149649	-3.58559e-05	-0.000142496
		2.47	-0.00139	1.27778e-06	-5.69336e-05	-5.00418e-05	-0.000148933	-3.46638e-05	-0.000142973
		2.47167	-0.00139	-1.10641e-06	-5.90794e-05	-5.05187e-05	-0.000147741	-3.68096e-05	-0.000145119
		2.47333	-0.0014	-1.34483e-06	-5.90794e-05	-5.00418e-05	-0.00014798	-3.68096e-05	-0.000146311
		2.475	-0.0014	-2.77534e-06	-5.78873e-05	-4.98034e-05	-0.000148457	-3.49022e-05	-0.000145119
		2.47667	-0.0014	-4.20585e-06	-5.83641e-05	-4.93266e-05	-0.000147503	-3.4187e-05	-0.000142973
		2.47833	-0.0014	-5.39795e-06	-6.02715e-05	-4.93266e-05	-0.000147026	-3.22796e-05	-0.000142496
		2.48	-0.0014	-7.06688e-06	-6.09867e-05	-4.98034e-05	-0.000147503	-3.18028e-05	-0.000140112
		2.48167	-0.00141	-5.87478e-06	-6.00331e-05	-4.98034e-05	-0.000148933	-3.4187e-05	-0.00013892
		2.48333	-0.00141	-5.15953e-06	-6.07483e-05	-4.90882e-05	-0.00014941	-3.37102e-05	-0.000141066
		2.485	-0.00141	-7.78213e-06	-6.36093e-05	-4.98034e-05	-0.000147503	-3.22796e-05	-0.000142735
		2.48667	-0.00141	-9.45106e-06	-6.26557e-05	-5.07571e-05	-0.000145596	-3.27565e-05	-0.000142735
		2.48833	-0.00141	-8.97422e-06	-6.00331e-05	-4.90882e-05	-0.000146072	-3.4187e-05	-0.000142735
		2.49	-0.00141	-7.78213e-06	-6.09867e-05	-4.86113e-05	-0.000146788	-3.60943e-05	-0.000143927
		2.49167	-0.00141	-9.21264e-06	-6.14636e-05	-5.00418e-05	-0.000146788	-3.80017e-05	-0.000143927
		2.49333	-0.00141	-9.45106e-06	-5.97946e-05	-5.2426e-05	-0.000146788	-3.87169e-05	-0.000141542
		2.495	-0.00141	-1.06432e-05	-5.78873e-05	-5.33797e-05	-0.000145357	-3.82401e-05	-0.000140112
		2.49667	-0.00141	-1.20737e-05	-5.81257e-05	-5.29029e-05	-0.000143927	-3.80017e-05	-0.000140112
		2.49833	-0.00142	-1.18353e-05	-5.83641e-05	-5.19492e-05	-0.00014345	-3.77633e-05	-0.00014035
		2.5	-0.00142	-1.112e-05	-5.83641e-05	-5.31413e-05	-0.000142496	-3.80017e-05	-0.000140112
		2.50167	-0.00142	-1.112e-05	-5.83641e-05	-5.5287e-05	-0.000143688	-3.87169e-05	-0.000138205
		2.50333	-0.00142	-1.3981e-05	-5.83641e-05	-5.60023e-05	-0.000146311	-3.94322e-05	-0.000137728
		2.505	-0.00142	-1.58884e-05	-5.90794e-05	-5.38565e-05	-0.000148218	-3.91938e-05	-0.000137013
		2.50667	-0.00143	-1.54115e-05	-5.93178e-05	-5.19492e-05	-0.000148457	-3.68096e-05	-0.000136536
		2.50833	-0.00143	-1.44579e-05	-5.97946e-05	-5.33797e-05	-0.000147741	-3.53791e-05	-0.000136536
		2.51	-0.00143	-1.70805e-05	-6.02715e-05	-5.5287e-05	-0.000147265	-3.68096e-05	-0.00013582
		2.51167	-0.00143	-2.1372e-05	-6.02715e-05	-5.5287e-05	-0.000147265	-3.77633e-05	-0.000136536
		2.51333	-0.00143	-2.1372e-05	-6.09867e-05	-5.50486e-05	-0.000147026	-3.80017e-05	-0.000137489
		2.515	-0.00143	-2.01799e-05	-6.1702e-05	-5.50486e-05	-0.000147026	-3.77633e-05	-0.000139397
		2.51667	-0.00144	-1.99415e-05	-6.28941e-05	-5.48102e-05	-0.000147503	-3.68096e-05	-0.000140112
		2.51833	-0.00144	-1.89878e-05	-6.21788e-05	-5.40949e-05	-0.000147741	-3.72864e-05	-0.000139874
		2.52	-0.00144	-1.94646e-05	-5.97946e-05	-5.33797e-05	-0.000147741	-3.82401e-05	-0.000138443
		2.52167	-0.00144	-2.01799e-05	-5.90794e-05	-5.48102e-05	-0.000148695	-3.91938e-05	-0.000137013
		2.52333	-0.00144	-2.08952e-05	-6.14636e-05	-5.45718e-05	-0.000148457	-3.80017e-05	-0.000137489
		2.525	-0.00144	-2.30409e-05	-6.14636e-05	-5.2426e-05	-0.00014798	-3.72864e-05	-0.00013892
		2.52667	-0.00144	-2.39946e-05	-5.8841e-05	-5.33797e-05	-0.00014798	-3.77633e-05	-0.000139397
		2.52833	-0.00144	-2.39946e-05	-5.8841e-05	-5.45718e-05	-0.000145834	-3.80017e-05	-0.000138443
		2.53	-0.00144	-2.54251e-05	-6.02715e-05	-5.38565e-05	-0.000142258	-3.96706e-05	-0.000137251
		2.53167	-0.00144	-2.51867e-05	-6.09867e-05	-5.43334e-05	-0.000142258	-4.08627e-05	-0.00013582
		2.53333	-0.00144	-2.28025e-05	-5.95562e-05	-5.62407e-05	-0.000145834	-4.34853e-05	-0.000135344
		2.535	-0.00144	-2.18488e-05	-6.05099e-05	-5.60023e-05	-0.000148933	-4.39622e-05	-0.00013439
		2.53667	-0.00145	-2.28025e-05	-6.43246e-05	-5.40949e-05	-0.000147503	-4.20548e-05	-0.000131767
		2.53833	-0.00145	-2.51867e-05	-6.55167e-05	-5.38565e-05	-0.000144642	-4.06243e-05	-0.000130098
		2.54	-0.00145	-2.78093e-05	-6.40862e-05	-5.31413e-05	-0.000145834	-3.96706e-05	-0.000131529
		2.54167	-0.00145	-2.90014e-05	-6.36093e-05	-5.19492e-05	-0.000147026	-4.03859e-05	-0.000134628
		2.54333	-0.00145	-2.99551e-05	-6.33709e-05	-5.33797e-05	-0.000148695	-4.08627e-05	-0.00013582
		2.545	-0.00146	-2.94782e-05	-6.26557e-05	-5.33797e-05	-0.000147265	-3.91938e-05	-0.000132959
		2.54667	-0.00145	-2.90014e-05	-6.33709e-05	-5.26644e-05	-0.000144403	-3.82401e-05	-0.000131052
		2.54833	-0.00145	-3.13856e-05	-6.40862e-05	-5.21876e-05	-0.000145834	-3.91938e-05	-0.000130337
		2.55	-0.00146	-3.25777e-05	-6.36093e-05	-5.2426e-05	-0.000146311	-4.03859e-05	-0.000129145
		2.55167	-0.00146	-3.25777e-05	-6.38478e-05	-5.36181e-05	-0.000144642	-4.13396e-05	-0.000128668
		2.55333	-0.00146	-3.30545e-05	-6.48014e-05	-5.38565e-05	-0.00014488	-4.13396e-05	-0.000130337
		2.555	-0.00146	-3.21008e-05	-6.55167e-05	-5.38565e-05	-0.000147026	-4.1578e-05	-0.000131767
		2.55667	-0.00146	-3.32929e-05	-6.38478e-05	-5.45718e-05	-0.000146311	-4.18164e-05	-0.000129383
		2.55833	-0.00146	-3.40082e-05	-6.14636e-05	-5.50486e-05	-0.00014488	-4.06243e-05	-0.000126522
		2.56	-0.00146	-3.32929e-05	-6.40862e-05	-5.43334e-05	-0.000144642	-3.91938e-05	-0.000126999
		2.56167	-0.00146	-3.49619e-05	-6.55167e-05	-5.43334e-05	-0.000145357	-3.96706e-05	-0.000126522
		2.56333	-0.00147	-3.68692e-05	-6.36093e-05	-5.33797e-05	-0.000144165	-4.22932e-05	-0.00012533
		2.565	-0.00147	-3.75845e-05	-6.33709e-05	-5.26644e-05	-0.000144642	-4.30085e-05	-0.000125807
		2.56667	-0.00147	-3.7346e-05	-6.59935e-05	-5.50486e-05	-0.000147265	-4.08627e-05	-0.000126284
		2.56833	-0.00147	-3.85381e-05	-6.62319e-05	-5.71944e-05	-0.000148695	-4.01475e-05	-0.000125568
		2.57	-0.00147	-3.92534e-05	-6.40862e-05	-5.67175e-05	-0.00014941	-4.01475e-05	-0.00012533
		2.57167	-0.00147	-3.80613e-05	-6.38478e-05	-5.6956e-05	-0.000148218	-3.87169e-05	-0.000124376
		2.57333	-0.00147	-3.66308e-05	-6.36093e-05	-5.71944e-05	-0.000147026	-3.75249e-05	-0.00012533
		2.575	-0.00147	-3.71076e-05	-6.38478e-05	-5.79096e-05	-0.000147265	-3.87169e-05	-0.000127476
		2.57667	-0.00147	-3.87766e-05	-6.48014e-05	-5.83865e-05	-0.000146311	-4.1578e-05	-0.000129383
		2.57833	-0.00148	-4.13992e-05	-6.64704e-05	-5.57639e-05	-0.000145596	-4.32469e-05	-0.000129383
		2.58	-0.00148	-4.33065e-05	-6.79009e-05	-5.21876e-05	-0.000145119	-4.32469e-05	-0.000127953
		2.58167	-0.00148	-4.25912e-05	-6.67088e-05	-5.19492e-05	-0.000144403	-4.34853e-05	-0.000126045
		2.58333	-0.00148	-4.28297e-05	-6.55167e-05	-5.40949e-05	-0.000145596	-4.27701e-05	-0.000124376
		2.585	-0.00148	-4.25912e-05	-6.64704e-05	-5.55255e-05	-0.000146072	-4.1578e-05	-0.000123423
		2.58667	-0.00148	-4.13992e-05	-6.64704e-05	-5.60023e-05	-0.00014488	-4.22932e-05	-0.000122469
		2.58833	-0.00148	-4.21144e-05	-6.69472e-05	-5.64791e-05	-0.00014345	-4.30085e-05	-0.000121277
		2.59	-0.00148	-4.28297e-05	-7.02851e-05	-5.60023e-05	-0.000142258	-4.20548e-05	-0.000122469
		2.59167	-0.00149	-4.21144e-05	-7.07619e-05	-5.38565e-05	-0.000144403	-4.08627e-05	-0.000124138
		2.59333	-0.00149	-4.25912e-05	-6.83777e-05	-5.33797e-05	-0.000145596	-4.06243e-05	-0.000123184
		2.595	-0.00149	-4.59291e-05	-6.7424e-05	-5.5287e-05	-0.000143688	-4.1578e-05	-0.0001208
		2.59667	-0.00149	-4.71212e-05	-6.64704e-05	-5.71944e-05	-0.000142019	-4.18164e-05	-0.000116509
		2.59833	-0.00149	-4.64059e-05	-6.62319e-05	-5.83865e-05	-0.00014345	-4.20548e-05	-0.000115316
		2.6	-0.0015	-4.64059e-05	-6.57551e-05	-5.86249e-05	-0.000145596	-4.42006e-05	-0.00011627
		2.60167	-0.00149	-4.71212e-05	-6.48014e-05	-5.76712e-05	-0.00014345	-4.53927e-05	-0.00011627
		2.60333	-0.00149	-4.7598e-05	-6.50398e-05	-5.79096e-05	-0.000141304	-4.37237e-05	-0.000114124
		2.605	-0.00149	-4.7598e-05	-6.52783e-05	-5.91017e-05	-0.000143211	-4.13396e-05	-0.000112217
		2.60667	-0.0015	-4.73596e-05	-6.62319e-05	-5.76712e-05	-0.000144165	-4.08627e-05	-0.000113171
		2.60833	-0.0015	-4.61675e-05	-6.83777e-05	-5.55255e-05	-0.000142496	-4.22932e-05	-0.000113171
		2.61	-0.0015	-4.80749e-05	-7.02851e-05	-5.57639e-05	-0.000140827	-4.30085e-05	-0.000111263
		2.61167	-0.00151	-5.16512e-05	-7.07619e-05	-5.71944e-05	-0.000139635	-4.34853e-05	-0.000110548
		2.61333	-0.00151	-5.37969e-05	-7.14771e-05	-5.6956e-05	-0.000140589	-4.32469e-05	-0.000112217
		2.615	-0.00151	-5.37969e-05	-7.02851e-05	-5.60023e-05	-0.000142735	-4.34853e-05	-0.00011174
		2.61667	-0.00151	-5.14127e-05	-6.67088e-05	-5.60023e-05	-0.00014345	-4.34853e-05	-0.000111025
		2.61833	-0.0015	-5.02206e-05	-6.52783e-05	-5.60023e-05	-0.000142973	-4.20548e-05	-0.000113409
		2.62	-0.00151	-4.99822e-05	-6.52783e-05	-5.55255e-05	-0.000142258	-4.06243e-05	-0.000113409
		2.62167	-0.00151	-5.04591e-05	-6.43246e-05	-5.50486e-05	-0.000142258	-3.94322e-05	-0.000110786
		2.62333	-0.00151	-5.26048e-05	-6.36093e-05	-5.45718e-05	-0.000142019	-3.96706e-05	-0.000109594
		2.625	-0.00151	-5.52274e-05	-6.4563e-05	-5.5287e-05	-0.000140827	-4.18164e-05	-0.000108641
		2.62667	-0.00152	-5.4989e-05	-6.64704e-05	-5.55255e-05	-0.000139635	-4.4439e-05	-0.000107925
		2.62833	-0.00152	-5.59427e-05	-6.76625e-05	-5.33797e-05	-0.000138443	-4.34853e-05	-0.000109118
		2.63	-0.00152	-5.92805e-05	-6.71856e-05	-5.38565e-05	-0.00013892	-4.18164e-05	-0.000108402
		2.63167	-0.00152	-5.92805e-05	-6.81393e-05	-5.79096e-05	-0.00013892	-4.27701e-05	-0.000107925
		2.63333	-0.00152	-5.64195e-05	-6.93314e-05	-5.83865e-05	-0.000138205	-4.30085e-05	-0.000109118
		2.635	-0.00152	-5.42738e-05	-6.88545e-05	-5.57639e-05	-0.000139874	-4.20548e-05	-0.000108641
		2.63667	-0.00152	-5.37969e-05	-6.76625e-05	-5.45718e-05	-0.000142973	-4.06243e-05	-0.00010578
		2.63833	-0.00152	-5.52274e-05	-6.55167e-05	-5.62407e-05	-0.00014345	-3.96706e-05	-0.000101488
		2.64	-0.00152	-5.785e-05	-6.57551e-05	-5.79096e-05	-0.000141304	-4.03859e-05	-9.93423e-05
		2.64167	-0.00152	-5.83269e-05	-6.7424e-05	-5.86249e-05	-0.000140589	-4.34853e-05	-0.000101488
		2.64333	-0.00153	-5.59427e-05	-6.52783e-05	-5.93402e-05	-0.000141781	-4.53927e-05	-0.000102442
		2.645	-0.00153	-5.4989e-05	-6.33709e-05	-5.95786e-05	-0.000140827	-4.30085e-05	-0.000101727
		2.64667	-0.00153	-5.76116e-05	-6.52783e-05	-5.86249e-05	-0.000139397	-4.13396e-05	-0.000102919
		2.64833	-0.00153	-6.07111e-05	-6.83777e-05	-5.55255e-05	-0.00014035	-4.27701e-05	-0.000103157
		2.65	-0.00153	-6.14263e-05	-6.9093e-05	-5.33797e-05	-0.000142258	-4.37237e-05	-0.000101727
		2.65167	-0.00153	-5.99958e-05	-6.79009e-05	-5.50486e-05	-0.000142258	-4.30085e-05	-0.000101488
		2.65333	-0.00153	-5.76116e-05	-6.93314e-05	-5.86249e-05	-0.000140827	-4.1578e-05	-0.000100534
		2.655	-0.00153	-5.61811e-05	-6.98082e-05	-6.10091e-05	-0.000140112	-4.18164e-05	-9.93423e-05
		2.65667	-0.00154	-5.71348e-05	-6.9093e-05	-6.05322e-05	-0.000141066	-4.34853e-05	-9.83886e-05
		2.65833	-0.00154	-5.99958e-05	-6.88545e-05	-5.91017e-05	-0.000141066	-4.32469e-05	-9.5766e-05
		2.66	-0.00154	-6.04726e-05	-6.76625e-05	-5.91017e-05	-0.000139397	-4.27701e-05	-9.45739e-05
		2.66167	-0.00154	-6.21416e-05	-6.86161e-05	-5.83865e-05	-0.000138205	-4.34853e-05	-9.55276e-05
		2.66333	-0.00154	-6.33337e-05	-6.93314e-05	-5.71944e-05	-0.000138205	-4.25316e-05	-9.60045e-05
		2.665	-0.00155	-6.238e-05	-6.79009e-05	-5.76712e-05	-0.000137489	-3.94322e-05	-9.69581e-05
		2.66667	-0.00154	-6.21416e-05	-6.81393e-05	-5.86249e-05	-0.000137966	-3.82401e-05	-9.71966e-05
		2.66833	-0.00154	-6.30952e-05	-6.95698e-05	-5.93402e-05	-0.000138205	-3.75249e-05	-9.55276e-05
		2.67	-0.00155	-6.33337e-05	-7.02851e-05	-6.10091e-05	-0.000136774	-3.72864e-05	-9.24282e-05
		2.67167	-0.00155	-6.19032e-05	-7.02851e-05	-6.33933e-05	-0.000137489	-3.91938e-05	-9.09977e-05
		2.67333	-0.00155	-5.99958e-05	-6.95698e-05	-6.2678e-05	-0.00014035	-4.1578e-05	-9.07593e-05
		2.675	-0.00155	-6.14263e-05	-6.9093e-05	-5.93402e-05	-0.000140112	-4.25316e-05	-9.09977e-05
		2.67667	-0.00155	-6.57179e-05	-6.7424e-05	-5.76712e-05	-0.000138205	-4.22932e-05	-9.14745e-05
		2.67833	-0.00155	-6.61947e-05	-6.57551e-05	-5.71944e-05	-0.000138443	-4.18164e-05	-9.24282e-05
		2.68	-0.00155	-6.45258e-05	-6.62319e-05	-5.55255e-05	-0.000137966	-4.42006e-05	-9.26666e-05
		2.68167	-0.00155	-6.42873e-05	-6.76625e-05	-5.60023e-05	-0.000135105	-4.61079e-05	-8.98056e-05
		2.68333	-0.00155	-6.54794e-05	-6.81393e-05	-5.79096e-05	-0.000132721	-4.53927e-05	-8.5514e-05
		2.685	-0.00156	-6.61947e-05	-6.67088e-05	-5.79096e-05	-0.000133436	-4.42006e-05	-8.31299e-05
		2.68667	-0.00156	-6.42873e-05	-6.59935e-05	-5.67175e-05	-0.000133913	-4.42006e-05	-8.19378e-05
		2.68833	-0.00156	-6.57179e-05	-6.69472e-05	-5.50486e-05	-0.000134867	-4.61079e-05	-8.31299e-05
		2.69	-0.00156	-6.73868e-05	-6.93314e-05	-5.60023e-05	-0.000135105	-4.73e-05	-8.45604e-05
		2.69167	-0.00156	-6.61947e-05	-7.14771e-05	-5.83865e-05	-0.000133198	-4.53927e-05	-8.5514e-05
		2.69333	-0.00157	-6.50026e-05	-7.12387e-05	-5.95786e-05	-0.000132006	-4.42006e-05	-8.4322e-05
		2.695	-0.00157	-6.35721e-05	-7.05235e-05	-6.02938e-05	-0.000132244	-4.42006e-05	-8.14609e-05
		2.69667	-0.00157	-6.11879e-05	-7.02851e-05	-6.05322e-05	-0.000133436	-4.06243e-05	-7.9792e-05
		2.69833	-0.00157	-6.21416e-05	-6.86161e-05	-5.95786e-05	-0.000133436	-3.75249e-05	-7.95536e-05
		2.7	-0.00157	-6.50026e-05	-6.69472e-05	-5.95786e-05	-0.000134628	-4.03859e-05	-8.07457e-05
		2.70167	-0.00157	-6.71484e-05	-6.76625e-05	-6.00554e-05	-0.000136297	-4.30085e-05	-8.05073e-05
		2.70333	-0.00157	-6.73868e-05	-6.9093e-05	-5.88633e-05	-0.000136774	-4.22932e-05	-7.81231e-05
		2.705	-0.00157	-6.78636e-05	-7.07619e-05	-5.79096e-05	-0.000133436	-4.30085e-05	-7.64541e-05
		2.70667	-0.00157	-6.73868e-05	-7.26692e-05	-5.74328e-05	-0.000129145	-4.46774e-05	-7.50236e-05
		2.70833	-0.00157	-6.73868e-05	-7.26692e-05	-5.67175e-05	-0.000128668	-4.53927e-05	-7.31163e-05
		2.71	-0.00158	-6.85789e-05	-7.21924e-05	-5.5287e-05	-0.00012986	-4.32469e-05	-7.28779e-05
		2.71167	-0.00158	-6.8102e-05	-7.10003e-05	-5.55255e-05	-0.000129383	-4.39622e-05	-7.33547e-05
		2.71333	-0.00158	-6.71484e-05	-6.88545e-05	-5.83865e-05	-0.000129622	-4.51542e-05	-7.38315e-05
		2.715	-0.00158	-6.64331e-05	-6.79009e-05	-5.93402e-05	-0.000131052	-4.42006e-05	-7.43084e-05
		2.71667	-0.00158	-6.61947e-05	-6.93314e-05	-5.91017e-05	-0.000129383	-4.27701e-05	-7.31163e-05
		2.71833	-0.00158	-6.78636e-05	-6.98082e-05	-5.81481e-05	-0.000127237	-4.03859e-05	-6.97784e-05
		2.72	-0.00159	-6.9771e-05	-6.95698e-05	-5.74328e-05	-0.000128191	-4.01475e-05	-6.69174e-05
		2.72167	-0.00159	-6.88173e-05	-6.79009e-05	-5.62407e-05	-0.000128429	-4.18164e-05	-6.501e-05
		2.72333	-0.00159	-6.71484e-05	-6.76625e-05	-5.45718e-05	-0.000127237	-4.42006e-05	-6.501e-05
		2.725	-0.00159	-6.85789e-05	-6.9093e-05	-5.67175e-05	-0.000127714	-4.56311e-05	-6.57253e-05
		2.72667	-0.00159	-7.07246e-05	-7.00466e-05	-5.6956e-05	-0.000129145	-4.53927e-05	-6.501e-05
		2.72833	-0.00159	-7.12015e-05	-7.07619e-05	-5.60023e-05	-0.000129383	-4.42006e-05	-6.501e-05
		2.73	-0.00159	-7.07246e-05	-7.14771e-05	-5.71944e-05	-0.00012986	-4.20548e-05	-6.57253e-05
		2.73167	-0.00159	-6.9771e-05	-7.14771e-05	-5.79096e-05	-0.000130098	-4.11011e-05	-6.501e-05
		2.73333	-0.00159	-6.83405e-05	-7.10003e-05	-5.79096e-05	-0.000126999	-4.20548e-05	-6.3818e-05
		2.735	-0.00159	-6.73868e-05	-7.00466e-05	-6.00554e-05	-0.000123661	-4.34853e-05	-6.19106e-05
		2.73667	-0.0016	-6.61947e-05	-6.86161e-05	-6.07707e-05	-0.000123899	-4.46774e-05	-5.83343e-05
		2.73833	-0.0016	-6.5241e-05	-6.93314e-05	-5.79096e-05	-0.000125092	-4.42006e-05	-5.66654e-05
		2.74	-0.0016	-6.8102e-05	-7.14771e-05	-5.6956e-05	-0.000126045	-4.20548e-05	-5.66654e-05
		2.74167	-0.0016	-7.12015e-05	-7.02851e-05	-5.83865e-05	-0.000127237	-4.1578e-05	-5.6427e-05
		2.74333	-0.0016	-7.07246e-05	-6.79009e-05	-5.83865e-05	-0.000128191	-4.37237e-05	-5.61886e-05
		2.745	-0.00161	-6.85789e-05	-6.67088e-05	-5.83865e-05	-0.000127714	-4.53927e-05	-5.57117e-05
		2.74667	-0.00161	-6.9771e-05	-6.67088e-05	-5.95786e-05	-0.000126045	-4.42006e-05	-5.45196e-05
		2.74833	-0.00161	-7.12015e-05	-6.9093e-05	-5.79096e-05	-0.000124376	-4.20548e-05	-5.6427e-05
		2.75	-0.00161	-6.9771e-05	-7.17156e-05	-5.50486e-05	-0.000122231	-4.08627e-05	-5.80959e-05
		2.75167	-0.00161	-6.9771e-05	-7.14771e-05	-5.45718e-05	-0.000122231	-4.01475e-05	-5.71422e-05
		2.75333	-0.00161	-7.12015e-05	-6.9093e-05	-5.67175e-05	-0.000124853	-4.03859e-05	-5.59501e-05
		2.755	-0.00161	-7.04862e-05	-6.83777e-05	-5.83865e-05	-0.000125092	-4.13396e-05	-5.30891e-05
		2.75667	-0.00161	-6.95325e-05	-6.9093e-05	-5.71944e-05	-0.000123661	-4.06243e-05	-4.83207e-05
		2.75833	-0.00162	-6.85789e-05	-6.98082e-05	-5.6956e-05	-0.000123423	-3.87169e-05	-4.64134e-05
		2.76	-0.00162	-6.76252e-05	-7.14771e-05	-5.71944e-05	-0.000122707	-3.91938e-05	-4.71287e-05
		2.76167	-0.00162	-6.78636e-05	-7.38613e-05	-5.79096e-05	-0.000122231	-4.1578e-05	-4.92744e-05
		2.76333	-0.00162	-6.78636e-05	-7.43382e-05	-5.71944e-05	-0.000121038	-4.22932e-05	-5.04665e-05
		2.765	-0.00162	-6.90557e-05	-7.31461e-05	-5.55255e-05	-0.000121038	-4.1578e-05	-4.66518e-05
		2.76667	-0.00162	-6.92941e-05	-7.21924e-05	-5.50486e-05	-0.000123423	-3.96706e-05	-4.3314e-05
		2.76833	-0.00162	-6.92941e-05	-7.10003e-05	-5.45718e-05	-0.000123661	-3.91938e-05	-4.37908e-05
		2.77	-0.00162	-7.12015e-05	-6.98082e-05	-5.45718e-05	-0.000122707	-4.08627e-05	-4.3314e-05
		2.77167	-0.00163	-7.04862e-05	-6.95698e-05	-5.50486e-05	-0.000120323	-4.18164e-05	-4.21219e-05
		2.77333	-0.00163	-6.85789e-05	-7.02851e-05	-5.55255e-05	-0.000116985	-4.03859e-05	-4.06914e-05
		2.775	-0.00163	-7.00094e-05	-7.17156e-05	-5.55255e-05	-0.000116032	-3.84785e-05	-3.90224e-05
		2.77667	-0.00163	-7.19167e-05	-7.17156e-05	-5.83865e-05	-0.000117462	-3.82401e-05	-3.75919e-05
		2.77833	-0.00163	-7.14399e-05	-7.12387e-05	-6.07707e-05	-0.000118416	-3.89554e-05	-3.56846e-05
		2.78	-0.00163	-7.04862e-05	-7.17156e-05	-5.81481e-05	-0.000117701	-3.80017e-05	-3.52077e-05
		2.78167	-0.00163	-7.07246e-05	-7.07619e-05	-5.45718e-05	-0.000116032	-3.7048e-05	-3.40156e-05
		2.78333	-0.00164	-7.00094e-05	-6.88545e-05	-5.45718e-05	-0.000116032	-3.72864e-05	-3.25851e-05
		2.785	-0.00164	-6.76252e-05	-6.9093e-05	-5.60023e-05	-0.000117701	-3.7048e-05	-3.33004e-05
		2.78667	-0.00164	-6.69099e-05	-6.98082e-05	-5.5287e-05	-0.000118416	-3.60943e-05	-3.3062e-05
		2.78833	-0.00164	-6.59563e-05	-7.05235e-05	-5.38565e-05	-0.000117701	-3.63328e-05	-2.97241e-05
		2.79	-0.00164	-6.64331e-05	-7.14771e-05	-5.40949e-05	-0.000117939	-3.72864e-05	-2.68631e-05
		2.79167	-0.00164	-7.07246e-05	-7.17156e-05	-5.38565e-05	-0.000117462	-3.65712e-05	-2.63862e-05
		2.79333	-0.00164	-7.28704e-05	-6.98082e-05	-5.26644e-05	-0.000114124	-3.53791e-05	-2.63862e-05
		2.795	-0.00164	-7.21552e-05	-6.95698e-05	-5.38565e-05	-0.00011174	-3.49022e-05	-2.59094e-05
		2.79667	-0.00164	-7.21552e-05	-7.02851e-05	-5.5287e-05	-0.000111979	-3.49022e-05	-2.44789e-05
		2.79833	-0.00165	-7.14399e-05	-6.88545e-05	-5.48102e-05	-0.000112455	-3.56175e-05	-2.30484e-05
		2.8	-0.00165	-7.00094e-05	-6.7424e-05	-5.5287e-05	-0.000112455	-3.63328e-05	-2.37636e-05
		2.80167	-0.00165	-7.00094e-05	-6.79009e-05	-5.5287e-05	-0.000112217	-3.65712e-05	-2.49557e-05
		2.80333	-0.00165	-7.09631e-05	-7.02851e-05	-5.45718e-05	-0.00011174	-3.65712e-05	-2.5671e-05
		2.805	-0.00165	-6.9771e-05	-7.36229e-05	-5.40949e-05	-0.000111263	-3.46638e-05	-2.59094e-05
		2.80667	-0.00165	-6.88173e-05	-7.1954e-05	-5.45718e-05	-0.000111025	-3.53791e-05	-2.25715e-05
		2.80833	-0.00166	-6.83405e-05	-6.76625e-05	-5.36181e-05	-0.000111025	-3.68096e-05	-1.80416e-05
		2.81	-0.00166	-6.76252e-05	-6.52783e-05	-5.29029e-05	-0.000110786	-3.49022e-05	-1.51806e-05
		2.81167	-0.00166	-6.78636e-05	-6.67088e-05	-5.38565e-05	-0.000109356	-3.53791e-05	-1.61342e-05
		2.81333	-0.00166	-6.92941e-05	-6.98082e-05	-5.33797e-05	-0.000108879	-3.75249e-05	-1.73263e-05
		2.815	-0.00166	-7.00094e-05	-6.81393e-05	-5.14723e-05	-0.000111025	-3.68096e-05	-1.49421e-05
		2.81667	-0.00166	-7.09631e-05	-6.69472e-05	-5.09955e-05	-0.000110786	-3.49022e-05	-1.20811e-05
		2.81833	-0.00166	-7.12015e-05	-6.86161e-05	-5.09955e-05	-0.000108641	-3.53791e-05	-1.2558e-05
		2.82	-0.00166	-7.04862e-05	-6.93314e-05	-5.07571e-05	-0.000109594	-3.53791e-05	-1.39885e-05
		2.82167	-0.00166	-6.9771e-05	-6.9093e-05	-5.19492e-05	-0.000109356	-3.32333e-05	-1.11274e-05
		2.82333	-0.00166	-7.00094e-05	-6.64704e-05	-5.19492e-05	-0.000106972	-3.34717e-05	-8.74326e-06
		2.825	-0.00166	-7.00094e-05	-6.48014e-05	-4.98034e-05	-0.000106257	-3.4187e-05	-7.78958e-06
		2.82667	-0.00167	-6.73868e-05	-6.64704e-05	-4.90882e-05	-0.000106257	-3.4187e-05	-6.35907e-06
		2.82833	-0.00167	-6.5241e-05	-6.76625e-05	-4.83729e-05	-0.000107449	-3.4187e-05	-3.73647e-06
		2.83	-0.00167	-6.59563e-05	-6.57551e-05	-4.83729e-05	-0.000108164	-3.34717e-05	-1.11386e-06
		2.83167	-0.00167	-6.8102e-05	-6.48014e-05	-4.83729e-05	-0.00010578	-3.29949e-05	-6.37025e-07
		2.83333	-0.00167	-6.92941e-05	-6.69472e-05	-4.81345e-05	-0.000103395	-3.18028e-05	-1.60188e-07
		2.835	-0.00167	-6.71484e-05	-6.69472e-05	-4.64656e-05	-0.000101965	-3.03723e-05	1.50874e-06
		2.83667	-0.00168	-6.57179e-05	-6.57551e-05	-4.6704e-05	-0.000102442	-2.94186e-05	4.13135e-06
		2.83833	-0.00168	-6.64331e-05	-6.76625e-05	-4.81345e-05	-0.000104349	-2.94186e-05	5.80028e-06
		2.84	-0.00168	-6.73868e-05	-7.02851e-05	-4.83729e-05	-0.000105303	-3.06107e-05	4.8466e-06
		2.84167	-0.00168	-6.57179e-05	-6.88545e-05	-4.83729e-05	-0.000105303	-3.18028e-05	2.93925e-06
		2.84333	-0.00168	-6.33337e-05	-6.64704e-05	-4.93266e-05	-0.000104826	-2.98955e-05	1.50874e-06
		2.845	-0.00168	-6.28568e-05	-6.55167e-05	-5.02802e-05	-0.000103395	-2.6796e-05	7.93487e-07
		2.84667	-0.00169	-6.35721e-05	-6.69472e-05	-5.07571e-05	-0.000101011	-2.6796e-05	2.70084e-06
		2.84833	-0.00169	-6.50026e-05	-6.7424e-05	-4.86113e-05	-9.93423e-05	-2.60808e-05	6.27711e-06
		2.85	-0.00169	-6.45258e-05	-6.59935e-05	-4.62271e-05	-9.7435e-05	-2.44118e-05	8.6613e-06
		2.85167	-0.00169	-6.30952e-05	-6.52783e-05	-4.59887e-05	-9.67197e-05	-2.44118e-05	1.00918e-05
		2.85333	-0.00169	-6.40489e-05	-6.40862e-05	-4.59887e-05	-9.69581e-05	-2.48887e-05	1.03302e-05
		2.855	-0.00169	-6.66715e-05	-6.40862e-05	-4.52735e-05	-9.69581e-05	-2.72729e-05	1.00918e-05
		2.85667	-0.00169	-6.64331e-05	-6.33709e-05	-4.52735e-05	-9.7435e-05	-2.98955e-05	8.89972e-06
		2.85833	-0.00169	-6.50026e-05	-6.28941e-05	-4.43198e-05	-9.7435e-05	-2.94186e-05	1.00918e-05
		2.86	-0.00169	-6.50026e-05	-6.28941e-05	-4.40814e-05	-9.71966e-05	-2.79881e-05	1.48602e-05
		2.86167	-0.00169	-6.47642e-05	-6.48014e-05	-4.55119e-05	-9.62429e-05	-2.72729e-05	1.79596e-05
		2.86333	-0.00169	-6.45258e-05	-6.64704e-05	-4.47966e-05	-9.38587e-05	-2.6796e-05	1.74828e-05
		2.865	-0.0017	-6.38105e-05	-6.48014e-05	-4.33661e-05	-9.2905e-05	-2.65576e-05	1.79596e-05
		2.86667	-0.0017	-6.28568e-05	-6.26557e-05	-4.43198e-05	-9.43355e-05	-2.6796e-05	1.86749e-05
		2.86833	-0.0017	-6.26184e-05	-6.14636e-05	-4.47966e-05	-9.38587e-05	-2.75113e-05	1.89133e-05
		2.87	-0.00171	-6.38105e-05	-6.14636e-05	-4.38429e-05	-9.24282e-05	-2.79881e-05	2.22512e-05
		2.87167	-0.00171	-6.47642e-05	-6.28941e-05	-4.33661e-05	-9.17129e-05	-2.75113e-05	2.48738e-05
		2.87333	-0.00171	-6.35721e-05	-6.4563e-05	-4.43198e-05	-9.07593e-05	-2.36966e-05	2.53506e-05
		2.875	-0.00171	-6.19032e-05	-6.36093e-05	-4.36045e-05	-9.0044e-05	-2.15508e-05	2.53506e-05
		2.87667	-0.00171	-6.07111e-05	-6.07483e-05	-4.05051e-05	-9.12361e-05	-2.32197e-05	2.60659e-05
		2.87833	-0.00171	-6.04726e-05	-5.93178e-05	-4.05051e-05	-9.2905e-05	-2.36966e-05	2.845e-05
		2.88	-0.00171	-6.07111e-05	-5.90794e-05	-4.09819e-05	-9.2905e-05	-2.22661e-05	3.0119e-05
		2.88167	-0.00171	-6.04726e-05	-5.95562e-05	-4.07435e-05	-9.17129e-05	-2.05971e-05	2.98806e-05
		2.88333	-0.00171	-5.99958e-05	-6.05099e-05	-4.2174e-05	-9.14745e-05	-1.89282e-05	3.05958e-05
		2.885	-0.00171	-5.99958e-05	-6.02715e-05	-4.40814e-05	-9.12361e-05	-1.86898e-05	3.13111e-05
		2.88667	-0.00172	-5.90421e-05	-6.02715e-05	-4.45582e-05	-8.88519e-05	-1.96435e-05	3.10727e-05
		2.88833	-0.00172	-6.02342e-05	-6.02715e-05	-4.33661e-05	-8.86135e-05	-1.9405e-05	3.13111e-05
		2.89	-0.00172	-6.11879e-05	-6.09867e-05	-4.09819e-05	-8.93287e-05	-1.79745e-05	3.41721e-05
		2.89167	-0.00172	-5.88037e-05	-6.21788e-05	-3.85977e-05	-8.93287e-05	-1.79745e-05	3.72715e-05
		2.89333	-0.00172	-5.80885e-05	-6.24172e-05	-3.71672e-05	-9.0044e-05	-1.84514e-05	3.77484e-05
		2.895	-0.00173	-6.02342e-05	-6.07483e-05	-3.85977e-05	-8.88519e-05	-1.79745e-05	3.67947e-05
		2.89667	-0.00172	-6.14263e-05	-5.95562e-05	-3.97898e-05	-8.62293e-05	-1.58288e-05	3.89405e-05
		2.89833	-0.00172	-5.9519e-05	-6.05099e-05	-3.85977e-05	-8.50372e-05	-1.43983e-05	4.13247e-05
		2.9	-0.00173	-5.83269e-05	-6.07483e-05	-3.71672e-05	-8.62293e-05	-1.55903e-05	4.06094e-05
		2.90167	-0.00173	-5.76116e-05	-5.93178e-05	-3.71672e-05	-8.69446e-05	-1.55903e-05	4.15631e-05
		2.90333	-0.00173	-5.66579e-05	-5.76489e-05	-4.05051e-05	-8.47988e-05	-1.55903e-05	4.3232e-05
		2.905	-0.00173	-5.73732e-05	-5.81257e-05	-4.28893e-05	-8.2653e-05	-1.63056e-05	4.46625e-05
		2.90667	-0.00173	-5.68964e-05	-5.8841e-05	-3.88362e-05	-8.12225e-05	-1.43983e-05	4.70467e-05
		2.90833	-0.00173	-5.45122e-05	-5.69336e-05	-3.54983e-05	-8.14609e-05	-1.20141e-05	4.82388e-05
		2.91	-0.00174	-5.30817e-05	-5.47878e-05	-3.57367e-05	-8.16993e-05	-1.17756e-05	4.8954e-05
		2.91167	-0.00174	-5.45122e-05	-5.40726e-05	-3.59751e-05	-8.07457e-05	-1.22525e-05	4.96693e-05
		2.91333	-0.00174	-5.61811e-05	-5.45494e-05	-3.71672e-05	-7.85999e-05	-1.17756e-05	5.01461e-05
		2.915	-0.00174	-5.73732e-05	-5.40726e-05	-3.71672e-05	-7.85999e-05	-1.10604e-05	5.22919e-05
		2.91667	-0.00174	-5.71348e-05	-5.31189e-05	-3.6452e-05	-7.88383e-05	-1.03451e-05	5.41993e-05
		2.91833	-0.00174	-5.30817e-05	-5.16884e-05	-3.4783e-05	-7.76462e-05	-1.01067e-05	5.46761e-05
		2.92	-0.00175	-5.18896e-05	-4.95426e-05	-3.21604e-05	-7.66926e-05	-1.0822e-05	5.58682e-05
		2.92167	-0.00175	-5.40353e-05	-5.04963e-05	-3.12068e-05	-7.64541e-05	-1.22525e-05	5.89676e-05
		2.92333	-0.00174	-5.45122e-05	-5.35958e-05	-3.31141e-05	-7.76462e-05	-1.32062e-05	6.20671e-05
		2.925	-0.00175	-5.23664e-05	-5.28805e-05	-3.50215e-05	-8.05073e-05	-1.27293e-05	6.42128e-05
		2.92667	-0.00175	-4.95054e-05	-5.21652e-05	-3.35909e-05	-8.12225e-05	-1.22525e-05	6.39744e-05
		2.92833	-0.00175	-4.95054e-05	-5.38342e-05	-3.09683e-05	-7.88383e-05	-1.32062e-05	6.34976e-05
		2.93	-0.00175	-5.26048e-05	-5.35958e-05	-3.09683e-05	-7.78846e-05	-1.27293e-05	6.49281e-05
		2.93167	-0.00175	-5.33201e-05	-5.28805e-05	-3.16836e-05	-7.85999e-05	-9.86829e-06	6.70739e-05
		2.93333	-0.00175	-5.37969e-05	-5.26421e-05	-3.14452e-05	-7.83615e-05	-7.24569e-06	6.89812e-05
		2.935	-0.00175	-5.37969e-05	-5.21652e-05	-3.04915e-05	-7.6931e-05	-6.76885e-06	7.04117e-05
		2.93667	-0.00176	-5.06975e-05	-5.24037e-05	-3.00147e-05	-7.47852e-05	-7.96095e-06	6.99349e-05
		2.93833	-0.00176	-4.87901e-05	-5.28805e-05	-3.07299e-05	-7.33547e-05	-8.19936e-06	6.92196e-05
		2.94	-0.00176	-5.02206e-05	-5.31189e-05	-3.07299e-05	-7.35931e-05	-7.72253e-06	7.01733e-05
		2.94167	-0.00176	-4.99822e-05	-5.16884e-05	-2.97763e-05	-7.33547e-05	-6.76885e-06	7.16038e-05
		2.94333	-0.00176	-4.7598e-05	-4.95426e-05	-2.95378e-05	-7.09705e-05	-6.29202e-06	7.30343e-05
		2.945	-0.00176	-4.87901e-05	-4.76353e-05	-3.04915e-05	-7.02553e-05	-6.0536e-06	7.30343e-05
		2.94667	-0.00177	-5.04591e-05	-4.57279e-05	-3.02531e-05	-7.07321e-05	-4.8615e-06	7.20806e-05
		2.94833	-0.00177	-5.11743e-05	-4.54895e-05	-3.02531e-05	-6.954e-05	-4.14625e-06	7.27959e-05
		2.95	-0.00177	-5.26048e-05	-4.78737e-05	-3.07299e-05	-6.97784e-05	-3.19257e-06	7.54185e-05
		2.95167	-0.00177	-5.14127e-05	-4.97811e-05	-3.07299e-05	-7.14473e-05	-2.00048e-06	7.87564e-05
		2.95333	-0.00177	-4.7598e-05	-4.88274e-05	-2.97763e-05	-7.16858e-05	-5.69969e-07	8.09021e-05
		2.955	-0.00177	-4.73596e-05	-4.78737e-05	-2.9061e-05	-7.02553e-05	-8.08388e-07	8.35247e-05
		2.95667	-0.00177	-4.95054e-05	-4.692e-05	-2.71536e-05	-6.88247e-05	-1.04681e-06	8.80547e-05
		2.95833	-0.00177	-4.95054e-05	-4.62048e-05	-2.64384e-05	-6.76327e-05	-5.69969e-07	8.85315e-05
		2.96	-0.00177	-4.7598e-05	-4.692e-05	-2.73921e-05	-6.64406e-05	-5.69969e-07	8.44784e-05
		2.96167	-0.00178	-4.66444e-05	-4.57279e-05	-2.95378e-05	-6.64406e-05	8.60542e-07	8.23326e-05
		2.96333	-0.00178	-4.66444e-05	-4.16748e-05	-3.04915e-05	-6.54869e-05	1.33738e-06	8.44784e-05
		2.965	-0.00178	-4.64059e-05	-3.90522e-05	-2.73921e-05	-6.59637e-05	-8.08388e-07	8.56705e-05
		2.96667	-0.00178	-4.56907e-05	-4.14364e-05	-2.38158e-05	-6.64406e-05	-9.31323e-08	8.47168e-05
		2.96833	-0.00178	-4.61675e-05	-4.47743e-05	-2.31005e-05	-6.62021e-05	6.22124e-07	8.424e-05
		2.97	-0.00178	-4.61675e-05	-4.42974e-05	-2.31005e-05	-6.3818e-05	3.83705e-07	8.54321e-05
		2.97167	-0.00178	-4.54523e-05	-4.16748e-05	-2.19084e-05	-6.14338e-05	2.52947e-06	8.9962e-05
		2.97333	-0.00178	-4.37833e-05	-4.02443e-05	-2.04779e-05	-6.14338e-05	4.67524e-06	9.18694e-05
		2.975	-0.00178	-4.42602e-05	-4.02443e-05	-1.78553e-05	-6.14338e-05	3.72157e-06	9.09157e-05
		2.97667	-0.00179	-4.4737e-05	-4.07212e-05	-1.66632e-05	-6.00033e-05	2.76789e-06	9.40152e-05
		2.97833	-0.00179	-4.37833e-05	-4.09596e-05	-1.73785e-05	-6.07185e-05	3.95998e-06	9.66378e-05
		2.98	-0.00179	-4.33065e-05	-4.04827e-05	-1.73785e-05	-6.04801e-05	5.3905e-06	9.83067e-05
		2.98167	-0.00179	-4.25912e-05	-3.90522e-05	-1.80937e-05	-5.90496e-05	6.34417e-06	9.90219e-05
		2.98333	-0.00179	-4.30681e-05	-3.92906e-05	-2.00011e-05	-5.88112e-05	6.34417e-06	9.90219e-05
		2.985	-0.00179	-4.28297e-05	-3.97675e-05	-2.00011e-05	-6.00033e-05	7.77468e-06	0.000101168
		2.98667	-0.00179	-4.11607e-05	-3.85754e-05	-2.00011e-05	-6.11953e-05	1.03973e-05	0.000102121
		2.98833	-0.0018	-4.02071e-05	-3.69065e-05	-1.85706e-05	-6.02417e-05	1.18278e-05	0.000103075
		2.99	-0.0018	-4.11607e-05	-3.69065e-05	-1.78553e-05	-5.76191e-05	1.03973e-05	0.000104744
		2.99167	-0.0018	-4.11607e-05	-3.73833e-05	-1.73785e-05	-5.6427e-05	9.68203e-06	0.000106175
		2.99333	-0.0018	-4.02071e-05	-3.8337e-05	-1.49943e-05	-5.61886e-05	1.03973e-05	0.000106413
		2.995	-0.0018	-3.94918e-05	-3.78601e-05	-1.33254e-05	-5.40428e-05	1.03973e-05	0.00010689
		2.99667	-0.0018	-4.02071e-05	-3.52375e-05	-1.47559e-05	-5.28507e-05	1.03973e-05	0.000108559
		2.99833	-0.00181	-4.09223e-05	-3.40454e-05	-1.49943e-05	-5.33275e-05	1.03973e-05	0.000107367
		3	-0.00181	-4.1876e-05	-3.18997e-05	-1.38022e-05	-5.38044e-05	9.68203e-06	0.000107843
		3.00167	-0.00181	-4.1876e-05	-3.0946e-05	-1.35638e-05	-5.33275e-05	1.03973e-05	0.000111181
		3.00333	-0.00181	-4.13992e-05	-3.33302e-05	-1.1418e-05	-5.1897e-05	1.20662e-05	0.000112612
		3.005	-0.00181	-4.21144e-05	-3.54759e-05	-9.27225e-06	-5.07049e-05	1.39736e-05	0.000111658
		3.00667	-0.00181	-4.06839e-05	-3.45223e-05	-7.84174e-06	-4.97513e-05	1.54041e-05	0.000112612
		3.00833	-0.00181	-3.7346e-05	-3.16612e-05	-8.31857e-06	-4.99897e-05	1.44504e-05	0.000115473
		3.01	-0.00182	-3.63924e-05	-3.04692e-05	-9.9875e-06	-5.02281e-05	1.46888e-05	0.000118811
		3.01167	-0.00182	-3.54387e-05	-3.23765e-05	-1.09412e-05	-4.85592e-05	1.65962e-05	0.000120957
		3.01333	-0.00182	-3.30545e-05	-3.30918e-05	-1.11796e-05	-4.68902e-05	1.7073e-05	0.000119526
		3.015	-0.00182	-3.25777e-05	-3.11844e-05	-1.1418e-05	-4.66518e-05	1.77883e-05	0.000118095
		3.01667	-0.00182	-3.37698e-05	-2.92771e-05	-9.03383e-06	-4.85592e-05	1.92188e-05	0.000120241
		3.01833	-0.00182	-3.25777e-05	-2.8085e-05	-6.17281e-06	-5.04665e-05	2.13645e-05	0.000122864
		3.02	-0.00182	-3.13856e-05	-2.66545e-05	-5.69597e-06	-5.07049e-05	2.27951e-05	0.000122864
		3.02167	-0.00182	-3.25777e-05	-2.66545e-05	-6.41123e-06	-5.04665e-05	2.20798e-05	0.000124056
		3.02333	-0.00182	-3.40082e-05	-2.76081e-05	-8.55699e-06	-4.85592e-05	2.06493e-05	0.000126917
		3.025	-0.00183	-3.30545e-05	-2.68929e-05	-7.84174e-06	-4.4506e-05	2.04109e-05	0.000128109
		3.02667	-0.00183	-3.13856e-05	-2.66545e-05	-7.3649e-06	-4.1645e-05	2.13645e-05	0.000128347
		3.02833	-0.00183	-3.06703e-05	-2.57008e-05	-7.3649e-06	-4.35524e-05	2.30335e-05	0.000128824
		3.03	-0.00183	-3.01935e-05	-2.57008e-05	-4.50388e-06	-4.66518e-05	2.49408e-05	0.000129063
		3.03167	-0.00183	-2.97166e-05	-2.6416e-05	-1.16602e-06	-4.49829e-05	2.63713e-05	0.000128586
		3.03333	-0.00184	-2.92398e-05	-2.66545e-05	9.79751e-07	-4.28371e-05	2.78018e-05	0.000129301
		3.035	-0.00183	-2.92398e-05	-2.66545e-05	7.41333e-07	-4.37908e-05	2.75634e-05	0.000131447
		3.03667	-0.00183	-3.04319e-05	-2.49855e-05	2.6077e-08	-4.59366e-05	2.66098e-05	0.000132162
		3.03833	-0.00183	-3.06703e-05	-2.37934e-05	9.79751e-07	-4.78439e-05	2.63713e-05	0.000131924
		3.04	-0.00184	-3.01935e-05	-2.37934e-05	9.79751e-07	-4.64134e-05	2.7325e-05	0.000132639
		3.04167	-0.00184	-2.85246e-05	-2.42703e-05	2.6077e-08	-4.04529e-05	2.99476e-05	0.00013407
		3.04333	-0.00184	-2.78093e-05	-2.54624e-05	1.93343e-06	-3.68767e-05	3.04245e-05	0.000134785
		3.045	-0.00184	-2.90014e-05	-2.42703e-05	4.55603e-06	-3.75919e-05	2.87555e-05	0.00013407
		3.04667	-0.00184	-3.06703e-05	-2.16477e-05	3.36394e-06	-3.92608e-05	2.97092e-05	0.000134546
		3.04833	-0.00185	-3.25777e-05	-2.04556e-05	2.64868e-06	-4.09298e-05	3.04245e-05	0.000137407
		3.05	-0.00185	-3.21008e-05	-1.95019e-05	2.8871e-06	-4.09298e-05	3.1855e-05	0.000139315
		3.05167	-0.00185	-2.99551e-05	-1.75946e-05	2.41026e-06	-3.97377e-05	3.28086e-05	0.000140507
		3.05333	-0.00185	-2.66172e-05	-1.56872e-05	2.8871e-06	-3.90224e-05	3.28086e-05	0.00014146
		3.055	-0.00185	-2.4233e-05	-1.56872e-05	3.60236e-06	-3.8784e-05	3.40007e-05	0.000142414
		3.05667	-0.00185	-2.49483e-05	-1.47335e-05	6.22496e-06	-3.83072e-05	3.40007e-05	0.000145514
		3.05833	-0.00185	-2.61404e-05	-1.42567e-05	1.05165e-05	-3.71151e-05	3.1855e-05	0.000148136
		3.06	-0.00185	-2.44714e-05	-1.49719e-05	1.09933e-05	-3.66382e-05	3.32855e-05	0.000147659
		3.06167	-0.00186	-2.01799e-05	-1.54488e-05	1.1947e-05	-3.75919e-05	3.59081e-05	0.000145514
		3.06333	-0.00186	-1.77957e-05	-1.49719e-05	1.1947e-05	-3.90224e-05	3.59081e-05	0.000146467
		3.065	-0.00186	-2.01799e-05	-1.54488e-05	1.07549e-05	-3.75919e-05	3.54312e-05	0.00014909
		3.06667	-0.00186	-2.18488e-05	-1.49719e-05	1.12318e-05	-3.44925e-05	3.59081e-05	0.000150759
		3.06833	-0.00186	-2.01799e-05	-1.16341e-05	1.21854e-05	-3.37772e-05	3.7577e-05	0.000151951
		3.07	-0.00187	-1.99415e-05	-1.06804e-05	1.09933e-05	-3.44925e-05	3.78154e-05	0.000151474
		3.07167	-0.00187	-2.01799e-05	-1.25878e-05	1.00397e-05	-3.33004e-05	3.82923e-05	0.000151951
		3.07333	-0.00187	-1.89878e-05	-1.13957e-05	1.12318e-05	-3.09162e-05	4.18685e-05	0.000152666
		3.075	-0.00187	-1.73189e-05	-9.48831e-06	1.12318e-05	-2.99625e-05	4.32991e-05	0.000152905
		3.07667	-0.00187	-1.80341e-05	-1.0442e-05	1.09933e-05	-2.99625e-05	4.11533e-05	0.00015505
		3.07833	-0.00187	-1.99415e-05	-1.16341e-05	1.33775e-05	-2.97241e-05	4.01996e-05	0.000157673
		3.08	-0.00187	-2.11336e-05	-1.02036e-05	1.57617e-05	-2.92473e-05	4.18685e-05	0.000156958
		3.08167	-0.00187	-2.1372e-05	-6.86571e-06	1.55233e-05	-2.94857e-05	4.28222e-05	0.000156242
		3.08333	-0.00187	-1.89878e-05	-6.15045e-06	1.4808e-05	-3.04394e-05	4.47296e-05	0.000156004
		3.085	-0.00187	-1.66036e-05	-6.15045e-06	1.52849e-05	-2.82936e-05	4.47296e-05	0.000156242
		3.08667	-0.00188	-1.66036e-05	-4.24311e-06	1.4808e-05	-2.51941e-05	4.28222e-05	0.000159103
		3.08833	-0.00188	-1.61268e-05	-1.85892e-06	1.50465e-05	-2.281e-05	4.28222e-05	0.000161488
		3.09	-0.00188	-1.44579e-05	-1.6205e-06	1.79075e-05	-2.42405e-05	4.40143e-05	0.000160534
		3.09167	-0.00188	-1.46963e-05	-4.95836e-06	1.88611e-05	-2.63862e-05	4.71138e-05	0.000161488
		3.09333	-0.00188	-1.58884e-05	-8.29622e-06	1.81459e-05	-2.5671e-05	4.92595e-05	0.00016268
		3.095	-0.00188	-1.61268e-05	-7.81938e-06	1.74306e-05	-2.49557e-05	4.7829e-05	0.000163872
		3.09667	-0.00189	-1.70805e-05	-3.76627e-06	1.74306e-05	-2.54326e-05	4.56832e-05	0.00016411
		3.09833	-0.00189	-1.61268e-05	-1.14366e-06	1.79075e-05	-2.5671e-05	4.52064e-05	0.000163633
		3.1	-0.00189	-1.54115e-05	-1.8999e-07	2.05301e-05	-2.42405e-05	4.59217e-05	0.000163872
		3.10167	-0.00189	-1.46963e-05	-1.14366e-06	2.19606e-05	-2.35252e-05	4.75906e-05	0.000166018
		3.10333	-0.00189	-1.49347e-05	-1.85892e-06	2.12453e-05	-2.42405e-05	4.99748e-05	0.000169355
		3.105	-0.00189	-1.54115e-05	-1.38208e-06	2.12453e-05	-2.25715e-05	5.2359e-05	0.000171501
		3.10667	-0.00189	-1.37426e-05	-6.66827e-07	2.17222e-05	-2.04258e-05	5.45047e-05	0.000171501
		3.10833	-0.00189	-1.20737e-05	1.24052e-06	2.41064e-05	-2.09026e-05	5.56968e-05	0.000171263
		3.11	-0.0019	-1.37426e-05	4.10155e-06	2.79211e-05	-2.37636e-05	5.56968e-05	0.000170309
		3.11167	-0.0019	-1.46963e-05	5.77048e-06	2.79211e-05	-2.42405e-05	5.522e-05	0.00016864
		3.11333	-0.0019	-1.35042e-05	6.24731e-06	2.60137e-05	-2.23331e-05	5.56968e-05	0.000168402
		3.115	-0.0019	-1.23121e-05	8.39308e-06	2.6729e-05	-2.09026e-05	5.8081e-05	0.00017174
		3.11667	-0.0019	-1.13584e-05	7.20099e-06	2.86363e-05	-2.09026e-05	5.90347e-05	0.000175554
		3.11833	-0.0019	-1.27889e-05	4.10155e-06	2.86363e-05	-2.16179e-05	6.04652e-05	0.000177462
		3.12	-0.0019	-1.42194e-05	4.8168e-06	2.60137e-05	-2.281e-05	6.35646e-05	0.000177223
		3.12167	-0.00191	-1.30273e-05	6.48573e-06	2.55369e-05	-2.16179e-05	6.47567e-05	0.000174124
		3.12333	-0.00191	-1.06432e-05	7.67782e-06	2.81595e-05	-1.97105e-05	6.33262e-05	0.000172216
		3.125	-0.00191	-9.21264e-06	8.6315e-06	3.05437e-05	-1.92337e-05	6.16573e-05	0.000172932
		3.12667	-0.00191	-8.73581e-06	8.6315e-06	3.22126e-05	-1.75647e-05	6.18957e-05	0.00017627
		3.12833	-0.00191	-8.02055e-06	8.86992e-06	3.22126e-05	-1.75647e-05	6.16573e-05	0.000179131
		3.13	-0.00192	-8.25897e-06	9.10834e-06	3.29278e-05	-1.80416e-05	6.04652e-05	0.0001808
		3.13167	-0.00192	-7.78213e-06	1.03004e-05	3.45968e-05	-1.80416e-05	5.97499e-05	0.000180323
		3.13333	-0.00192	-6.59004e-06	1.24462e-05	3.72194e-05	-1.73263e-05	5.87963e-05	0.000179607
		3.135	-0.00192	-6.1132e-06	1.31615e-05	3.76962e-05	-1.68495e-05	5.92731e-05	0.000179369
		3.13667	-0.00192	-8.02055e-06	1.17309e-05	3.6981e-05	-1.5419e-05	6.14189e-05	0.000180323
		3.13833	-0.00192	-1.08816e-05	1.17309e-05	3.88883e-05	-1.35116e-05	6.30878e-05	0.000183661
		3.14	-0.00192	-1.06432e-05	1.24462e-05	3.96036e-05	-1.49421e-05	6.33262e-05	0.000183661
		3.14167	-0.00193	-7.06688e-06	1.24462e-05	3.79346e-05	-1.56574e-05	6.23725e-05	0.000181276
		3.14333	-0.00193	-3.72902e-06	1.41151e-05	3.65041e-05	-1.58958e-05	6.33262e-05	0.000183184
		3.145	-0.00193	-2.06009e-06	1.4592e-05	3.79346e-05	-1.63727e-05	6.64257e-05	0.000184614
		3.14667	-0.00193	-3.25218e-06	1.53072e-05	4.10341e-05	-1.56574e-05	7.00019e-05	0.000184137
		3.14833	-0.00193	-4.68269e-06	1.69762e-05	4.34183e-05	-1.51806e-05	7.1194e-05	0.000184614
		3.15	-0.00193	-4.20585e-06	1.81682e-05	4.22262e-05	-1.56574e-05	7.07172e-05	0.000184137
		3.15167	-0.00193	-2.2985e-06	1.86451e-05	4.05572e-05	-1.42269e-05	7.00019e-05	0.000183899
		3.15333	-0.00193	-6.29574e-07	1.88835e-05	4.07957e-05	-1.2558e-05	6.8333e-05	0.000185568
		3.155	-0.00193	-3.91156e-07	1.88835e-05	4.15109e-05	-1.04122e-05	6.8333e-05	0.000187475
		3.15667	-0.00194	-3.91156e-07	1.91219e-05	4.41335e-05	-8.26642e-06	6.92867e-05	0.000188191
		3.15833	-0.00194	-1.10641e-06	1.98372e-05	4.58024e-05	-1.06506e-05	7.26245e-05	0.000187714
		3.16	-0.00194	-2.06009e-06	2.05524e-05	4.46104e-05	-1.27964e-05	7.62008e-05	0.000187475
		3.16167	-0.00194	-3.01376e-06	2.17445e-05	4.15109e-05	-1.0889e-05	7.47703e-05	0.000188667
		3.16333	-0.00194	-1.82167e-06	2.26982e-05	4.15109e-05	-1.06506e-05	7.31014e-05	0.000190336
		3.165	-0.00195	-3.91156e-07	2.24598e-05	4.53256e-05	-1.13659e-05	7.2863e-05	0.000192005
		3.16667	-0.00195	8.00937e-07	2.26982e-05	4.60409e-05	-9.93535e-06	7.26245e-05	0.000191052
		3.16833	-0.00194	5.62519e-07	2.41287e-05	4.53256e-05	-8.74326e-06	7.52471e-05	0.000190098
		3.17	-0.00195	1.99303e-06	2.65129e-05	4.67561e-05	-8.26642e-06	7.76313e-05	0.000190098
		3.17167	-0.00195	3.90038e-06	2.74666e-05	5.03324e-05	-7.78958e-06	7.73929e-05	0.000188429
		3.17333	-0.00195	4.61564e-06	2.7705e-05	5.2955e-05	-7.55116e-06	7.73929e-05	0.000188667
		3.175	-0.00195	2.70829e-06	2.91355e-05	5.20013e-05	-7.55116e-06	7.93003e-05	0.000190575
		3.17667	-0.00195	1.99303e-06	2.91355e-05	5.08092e-05	-7.07433e-06	8.12076e-05	0.00019129
		3.17833	-0.00195	4.61564e-06	2.91355e-05	5.24782e-05	-7.55116e-06	8.1446e-05	0.000192244
		3.18	-0.00195	6.52298e-06	3.12813e-05	5.34318e-05	-7.31275e-06	8.23997e-05	0.000193197
		3.18167	-0.00196	5.33089e-06	3.24734e-05	5.22398e-05	-7.31275e-06	8.33534e-05	0.000193436
		3.18333	-0.00196	3.18512e-06	3.39039e-05	5.20013e-05	-7.31275e-06	8.33534e-05	0.000193436
		3.185	-0.00196	4.85405e-06	3.15197e-05	5.20013e-05	-7.55116e-06	8.35918e-05	0.000194628
		3.18667	-0.00196	5.33089e-06	2.88971e-05	5.41471e-05	-7.31275e-06	8.3115e-05	0.000194866
		3.18833	-0.00196	3.42354e-06	3.19965e-05	5.67697e-05	-5.4054e-06	8.38302e-05	0.000194866
		3.19	-0.00196	4.1388e-06	3.55728e-05	5.79618e-05	-5.64382e-06	8.47839e-05	0.000195343
		3.19167	-0.00197	5.56931e-06	3.7957e-05	5.93923e-05	-8.028e-06	8.38302e-05	0.000196058
		3.19333	-0.00197	7.23824e-06	3.91491e-05	6.08228e-05	-8.74326e-06	8.4307e-05	0.000197489
		3.195	-0.00197	7.47666e-06	3.86722e-05	6.15381e-05	-5.4054e-06	8.45455e-05	0.000196297
		3.19667	-0.00197	6.99982e-06	3.77186e-05	6.08228e-05	-3.73647e-06	8.4307e-05	0.000196058
		3.19833	-0.00197	6.99982e-06	3.77186e-05	6.08228e-05	-5.64382e-06	8.5976e-05	0.000197489
		3.2	-0.00197	6.52298e-06	3.89107e-05	6.08228e-05	-6.35907e-06	8.97907e-05	0.000195343
		3.20167	-0.00198	6.99982e-06	3.91491e-05	6.22533e-05	-5.16698e-06	9.12212e-05	0.000192482
		3.20333	-0.00198	6.99982e-06	3.91491e-05	6.34454e-05	-5.16698e-06	9.00291e-05	0.000194151
		3.205	-0.00198	7.9535e-06	3.89107e-05	6.3207e-05	-6.35907e-06	9.02675e-05	0.000196774
		3.20667	-0.00198	1.08145e-05	3.96259e-05	6.29686e-05	-5.16698e-06	9.12212e-05	0.000196058
		3.20833	-0.00198	1.20066e-05	4.10564e-05	6.29686e-05	-4.2133e-06	9.1698e-05	0.000195105
		3.21	-0.00198	1.27219e-05	4.12948e-05	6.29686e-05	-4.2133e-06	9.19364e-05	0.000196058
		3.21167	-0.00198	1.31987e-05	4.20101e-05	6.48759e-05	-3.25963e-06	9.26517e-05	0.000197012
		3.21333	-0.00199	1.34371e-05	4.3679e-05	6.82138e-05	-1.5907e-06	9.38438e-05	0.000196535
		3.215	-0.00199	1.43908e-05	4.3679e-05	6.89291e-05	1.03191e-06	9.71817e-05	0.000194389
		3.21667	-0.00199	1.3914e-05	4.32022e-05	6.82138e-05	5.55068e-07	9.88506e-05	0.00019582
		3.21833	-0.00199	1.31987e-05	4.51095e-05	6.74985e-05	-3.49805e-06	9.74201e-05	0.000198681
		3.22	-0.00199	1.51061e-05	4.70169e-05	6.84522e-05	-7.55116e-06	9.59896e-05	0.000199873
		3.22167	-0.00199	1.60597e-05	4.72553e-05	7.01211e-05	-6.12065e-06	9.52743e-05	0.000198443
		3.22333	-0.002	1.43908e-05	4.77321e-05	7.08364e-05	-3.02121e-06	9.38438e-05	0.000197012
		3.225	-0.002	1.3914e-05	4.96395e-05	7.25053e-05	-3.25963e-06	9.47975e-05	0.000197489
		3.22667	-0.002	1.31987e-05	4.89242e-05	7.32206e-05	-5.64382e-06	9.69432e-05	0.000199158
		3.22833	-0.002	1.03377e-05	4.89242e-05	7.32206e-05	-7.55116e-06	9.64664e-05	0.000199635
		3.23	-0.002	1.10529e-05	4.98779e-05	7.39358e-05	-5.88223e-06	9.74201e-05	0.000198204
		3.23167	-0.002	1.34371e-05	5.01163e-05	7.46511e-05	-3.49805e-06	0.000101235	0.000197489
		3.23333	-0.002	1.34371e-05	5.05932e-05	7.53664e-05	-2.54437e-06	0.000102427	0.000198443
		3.235	-0.002	1.41524e-05	5.25005e-05	7.56048e-05	-2.54437e-06	0.000102427	0.000198681
		3.23667	-0.002	1.53445e-05	5.32158e-05	7.51279e-05	-3.49805e-06	0.000104573	0.000197489
		3.23833	-0.00201	1.51061e-05	5.22621e-05	7.48895e-05	-4.69014e-06	0.000105288	0.000197727
		3.24	-0.00201	1.53445e-05	5.13084e-05	7.67969e-05	-3.73647e-06	0.000103857	0.000197489
		3.24167	-0.00201	1.53445e-05	5.3931e-05	7.82274e-05	-1.5907e-06	0.000103619	0.000195582
		3.24333	-0.00201	1.43908e-05	5.60768e-05	7.82274e-05	-1.5907e-06	0.000102427	0.000196058
		3.245	-0.00201	1.48676e-05	5.60768e-05	7.87042e-05	-1.82912e-06	0.000100996	0.000197489
		3.24667	-0.00201	1.6775e-05	5.77457e-05	7.89426e-05	-2.30596e-06	0.00010195	0.000196058
		3.24833	-0.00202	1.74902e-05	5.77457e-05	7.84658e-05	-2.54437e-06	0.000104811	0.000194151
		3.25	-0.00202	1.65366e-05	5.63152e-05	8.06116e-05	-1.11386e-06	0.000104811	0.000195343
		3.25167	-0.00202	1.65366e-05	5.75073e-05	8.32342e-05	-1.60188e-07	0.000104811	0.000197489
		3.25333	-0.00202	1.84439e-05	5.79841e-05	8.32342e-05	3.1665e-07	0.000107672	0.000196774
		3.255	-0.00202	1.74902e-05	5.75073e-05	8.29957e-05	-3.98606e-07	0.000110533	0.000194866
		3.25667	-0.00203	1.70134e-05	5.72689e-05	8.32342e-05	-3.02121e-06	0.000110295	0.000193197
		3.25833	-0.00203	1.70134e-05	5.77457e-05	8.29957e-05	-3.73647e-06	0.000107195	0.000193674
		3.26	-0.00203	1.70134e-05	5.82226e-05	8.27573e-05	-1.82912e-06	0.000106242	0.000195105
		3.26167	-0.00203	1.86823e-05	5.63152e-05	8.20421e-05	-1.60188e-07	0.000110056	0.000196058
		3.26333	-0.00203	2.13049e-05	5.51231e-05	8.27573e-05	-1.5907e-06	0.000113633	0.000196058
		3.265	-0.00203	2.15434e-05	5.63152e-05	8.58568e-05	-3.25963e-06	0.000113156	0.000194389
		3.26667	-0.00203	2.20202e-05	6.01299e-05	8.84794e-05	-2.54437e-06	0.000110772	0.000192244
		3.26833	-0.00203	2.34507e-05	6.44215e-05	8.84794e-05	-1.35228e-06	0.00011101	0.000193436
		3.27	-0.00203	2.15434e-05	6.60904e-05	8.89562e-05	-3.25963e-06	0.000114586	0.00019582
		3.27167	-0.00203	1.82055e-05	6.77593e-05	8.9433e-05	-5.64382e-06	0.000116017	0.000196535
		3.27333	-0.00204	1.93976e-05	6.79977e-05	8.70489e-05	-3.73647e-06	0.000114825	0.000196774
		3.275	-0.00204	2.20202e-05	6.63288e-05	8.56184e-05	-1.82912e-06	0.000112679	0.000197012
		3.27667	-0.00204	2.2497e-05	6.56135e-05	8.68104e-05	-6.37025e-07	0.000111964	0.000196058
		3.27833	-0.00204	2.15434e-05	6.70441e-05	8.9433e-05	-6.37025e-07	0.000113633	0.000193436
		3.28	-0.00204	2.05897e-05	6.8713e-05	9.18172e-05	-1.82912e-06	0.000114825	0.000191052
		3.28167	-0.00204	2.27355e-05	6.91898e-05	9.18172e-05	-1.60188e-07	0.000116017	0.000190336
		3.28333	-0.00205	2.44044e-05	6.84746e-05	8.9433e-05	1.03191e-06	0.000116017	0.000189144
		3.285	-0.00205	2.39275e-05	6.79977e-05	8.80025e-05	-8.75443e-07	0.000113156	0.000188667
		3.28667	-0.00205	2.2497e-05	6.77593e-05	8.99099e-05	-2.30596e-06	0.000112202	0.000190098
		3.28833	-0.00205	2.15434e-05	6.91898e-05	9.22941e-05	-1.5907e-06	0.000113394	0.000188906
		3.29	-0.00205	2.15434e-05	7.25277e-05	9.30093e-05	-1.5907e-06	0.000115302	0.000187475
		3.29167	-0.00205	2.36891e-05	7.27661e-05	9.30093e-05	-1.5907e-06	0.000118401	0.000187952
		3.29333	-0.00205	2.46428e-05	7.18124e-05	9.30093e-05	-1.35228e-06	0.000119116	0.000189621
		3.295	-0.00205	2.34507e-05	7.34814e-05	9.44398e-05	-3.02121e-06	0.000118401	0.000190098
		3.29667	-0.00206	2.39275e-05	7.49119e-05	9.6824e-05	-4.92856e-06	0.000120785	0.000189621
		3.29833	-0.00206	2.65501e-05	7.39582e-05	9.61088e-05	-5.64382e-06	0.000122216	0.000188906
		3.3	-0.00206	2.67886e-05	7.39582e-05	9.49167e-05	-4.2133e-06	0.000119355	0.000187237
		3.30167	-0.00206	2.48812e-05	7.49119e-05	9.73009e-05	-2.78279e-06	0.000118401	0.000185568
		3.30333	-0.00206	2.39275e-05	7.68192e-05	9.73009e-05	-3.02121e-06	0.000121024	0.00018533
		3.305	-0.00206	2.58349e-05	7.70576e-05	9.58704e-05	-4.45172e-06	0.000124361	0.000184614
		3.30667	-0.00206	2.75038e-05	7.46734e-05	9.6824e-05	-4.45172e-06	0.000125792	0.000183899
		3.30833	-0.00206	2.67886e-05	7.32429e-05	9.87314e-05	-3.97489e-06	0.000123408	0.000184614
		3.31	-0.00206	2.60733e-05	7.25277e-05	9.94466e-05	-4.45172e-06	0.000122454	0.000183661
		3.31167	-0.00207	2.67886e-05	7.4435e-05	0.0001004	-4.2133e-06	0.000123885	0.000183422
		3.31333	-0.00207	2.72654e-05	7.70576e-05	0.000100639	-3.02121e-06	0.000123169	0.000184137
		3.315	-0.00207	2.60733e-05	7.8965e-05	0.000100639	-2.06754e-06	0.000121262	0.000182707
		3.31667	-0.00207	2.46428e-05	7.92034e-05	0.000102308	-3.02121e-06	0.000119831	0.000181992
		3.31833	-0.00207	2.58349e-05	7.75345e-05	0.000102785	-4.45172e-06	0.000119831	0.00018223
		3.32	-0.00207	2.67886e-05	7.82497e-05	0.0001035	-3.73647e-06	0.000123169	0.000182945
		3.32167	-0.00207	2.53581e-05	8.15876e-05	0.000104692	-1.35228e-06	0.000125077	0.000184376
		3.32333	-0.00208	2.4166e-05	8.44486e-05	0.000103977	-1.35228e-06	0.000125792	0.000184614
		3.325	-0.00208	2.44044e-05	8.32565e-05	0.0001035	-3.02121e-06	0.000127699	0.000184853
		3.32667	-0.00208	2.39275e-05	8.15876e-05	0.000104215	-3.25963e-06	0.000128653	0.000184614
		3.32833	-0.00208	2.46428e-05	8.25413e-05	0.000105407	-3.25963e-06	0.000127938	0.000183661
		3.33	-0.00208	2.7027e-05	8.25413e-05	0.000104215	-3.73647e-06	0.000126746	0.000180561
		3.33167	-0.00208	2.79807e-05	8.37334e-05	0.000102785	-3.25963e-06	0.000127461	0.000178415
		3.33333	-0.00208	2.82191e-05	8.6356e-05	0.000103023	-3.49805e-06	0.000129845	0.000177939
		3.335	-0.00209	2.94112e-05	8.58791e-05	0.000102546	-6.35907e-06	0.000129607	0.00017627
		3.33667	-0.00209	3.06033e-05	8.27797e-05	0.000103738	-6.83591e-06	0.000127699	0.000174601
[truncated: 5,198 more rows]

## Sheet: Figure 1d
	Figure 1d		Reaction time-(min)
		Time	10 min	60 min
		0.00833	0	0
		0.01	-9.44361e-07	-9.68576e-08
		0.01167	1.43983e-06	-8.12113e-07
		0.01333	3.34717e-06	-2.48104e-06
		0.015	3.58559e-06	-3.35276e-07
		0.01667	3.34717e-06	6.10203e-06
		0.01833	4.06243e-06	9.6783e-06
		0.02	7.63871e-06	8.48621e-06
		0.02167	1.07382e-05	6.81728e-06
		0.02333	1.07382e-05	7.29412e-06
		0.025	9.54606e-06	7.29412e-06
		0.02667	8.11555e-06	4.67151e-06
		0.02833	8.11555e-06	3.47942e-06
		0.03	8.35396e-06	6.10203e-06
		0.03167	8.35396e-06	8.24779e-06
		0.03333	5.96978e-06	9.43989e-06
		0.035	6.2082e-06	9.91672e-06
		0.03667	8.8308e-06	9.20147e-06
		0.03833	7.63871e-06	8.72463e-06
		0.04	6.2082e-06	1.03936e-05
		0.04167	7.40029e-06	1.3493e-05
		0.04333	7.16187e-06	1.58772e-05
		0.045	5.49294e-06	1.46851e-05
		0.04667	7.16187e-06	1.20625e-05
		0.04833	9.54606e-06	1.11088e-05
		0.05	1.14534e-05	9.6783e-06
		0.05167	1.28839e-05	8.24779e-06
		0.05333	1.45529e-05	1.13472e-05
		0.055	1.47913e-05	1.3493e-05
		0.05667	1.31223e-05	1.23009e-05
		0.05833	9.54606e-06	1.46851e-05
		0.06	5.0161e-06	1.84998e-05
		0.06167	3.34717e-06	1.82614e-05
		0.06333	5.73136e-06	1.8023e-05
		0.065	8.35396e-06	1.89766e-05
		0.06667	8.59238e-06	1.82614e-05
		0.06833	9.06922e-06	1.82614e-05
		0.07	9.54606e-06	1.73077e-05
		0.07167	9.54606e-06	1.58772e-05
		0.07333	1.07382e-05	1.3493e-05
		0.075	1.16918e-05	9.43989e-06
		0.07667	1.14534e-05	6.57886e-06
		0.07833	1.00229e-05	8.48621e-06
		0.08	8.35396e-06	1.27778e-05
		0.08167	8.8308e-06	1.49235e-05
		0.08333	1.00229e-05	1.30162e-05
		0.085	9.54606e-06	9.6783e-06
		0.08667	8.11555e-06	8.24779e-06
		0.08833	8.35396e-06	7.77096e-06
		0.09	8.35396e-06	5.38677e-06
		0.09167	7.16187e-06	6.81728e-06
		0.09333	5.25452e-06	1.11088e-05
		0.095	5.0161e-06	1.08704e-05
		0.09667	7.63871e-06	8.72463e-06
		0.09833	7.63871e-06	8.72463e-06
		0.1	5.49294e-06	1.01551e-05
		0.10167	3.34717e-06	1.08704e-05
		0.10333	1.20141e-06	1.11088e-05
		0.105	1.91666e-06	1.08704e-05
		0.10667	3.34717e-06	9.6783e-06
		0.10833	3.10876e-06	1.15857e-05
		0.11	3.34717e-06	1.46851e-05
		0.11167	6.2082e-06	1.49235e-05
		0.11333	8.8308e-06	1.54004e-05
		0.115	8.11555e-06	1.6354e-05
		0.11667	5.49294e-06	1.65924e-05
		0.11833	4.30085e-06	1.46851e-05
		0.12	2.87034e-06	1.25393e-05
		0.12167	2.3935e-06	1.01551e-05
		0.12333	4.77769e-06	7.0557e-06
		0.125	6.2082e-06	5.86361e-06
		0.12667	7.40029e-06	7.53254e-06
		0.12833	8.35396e-06	1.03936e-05
		0.13	7.40029e-06	9.91672e-06
		0.13167	5.0161e-06	9.6783e-06
		0.13333	2.63192e-06	1.20625e-05
		0.135	3.34717e-06	1.46851e-05
		0.13667	6.2082e-06	1.46851e-05
		0.13833	8.35396e-06	1.15857e-05
		0.14	8.59238e-06	9.20147e-06
		0.14167	8.35396e-06	7.77096e-06
		0.14333	7.16187e-06	7.53254e-06
		0.145	6.68503e-06	8.72463e-06
		0.14667	8.8308e-06	1.0632e-05
		0.14833	8.8308e-06	1.01551e-05
		0.15	6.92345e-06	8.72463e-06
		0.15167	4.53927e-06	7.29412e-06
		0.15333	3.34717e-06	6.81728e-06
		0.155	1.67824e-06	7.53254e-06
		0.15667	-1.65962e-06	6.34044e-06
		0.15833	-2.13645e-06	5.38677e-06
		0.16	-2.29105e-07	6.10203e-06
		0.16167	2.47732e-07	6.34044e-06
		0.16333	9.62988e-07	6.10203e-06
		0.165	3.34717e-06	6.10203e-06
		0.16667	5.0161e-06	6.57886e-06
		0.16833	3.34717e-06	6.81728e-06
		0.17	1.91666e-06	8.00937e-06
		0.17167	2.15508e-06	8.72463e-06
		0.17333	2.3935e-06	8.00937e-06
		0.175	5.0161e-06	6.34044e-06
		0.17667	6.68503e-06	3.00258e-06
		0.17833	5.96978e-06	1.81049e-06
		0.18	4.53927e-06	3.95626e-06
		0.18167	7.24569e-07	7.0557e-06
		0.18333	-2.37487e-06	7.53254e-06
		0.185	-2.85171e-06	5.62519e-06
		0.18667	-3.09013e-06	3.00258e-06
		0.18833	-3.80538e-06	8.56817e-07
		0.19	-2.61329e-06	8.56817e-07
		0.19167	-3.09013e-06	1.09524e-06
		0.19333	-6.18957e-06	-3.35276e-07
		0.195	-6.66641e-06	-3.35276e-07
		0.19667	-5.71273e-06	8.56817e-07
		0.19833	-4.0438e-06	2.28733e-06
		0.2	-4.0438e-06	4.67151e-06
		0.20167	-6.18957e-06	6.34044e-06
		0.20333	-5.71273e-06	6.57886e-06
		0.205	-2.61329e-06	6.10203e-06
		0.20667	-1.89804e-06	5.38677e-06
		0.20833	-3.09013e-06	6.10203e-06
		0.21	-1.65962e-06	6.10203e-06
		0.21167	4.8615e-07	7.0557e-06
		0.21333	9.62988e-07	8.48621e-06
		0.215	-2.29105e-07	7.53254e-06
		0.21667	-2.29105e-07	8.48621e-06
		0.21833	9.31323e-09	1.08704e-05
		0.22	-1.89804e-06	1.11088e-05
		0.22167	-3.80538e-06	1.13472e-05
		0.22333	-4.0438e-06	1.25393e-05
		0.225	-5.95115e-06	1.32546e-05
		0.22667	-6.42799e-06	1.13472e-05
		0.22833	-3.09013e-06	7.29412e-06
		0.23	-2.61329e-06	4.67151e-06
		0.23167	-5.2359e-06	4.19468e-06
		0.23333	-7.38166e-06	6.57886e-06
		0.235	-7.8585e-06	8.72463e-06
		0.23667	-6.66641e-06	9.43989e-06
		0.23833	-7.8585e-06	9.6783e-06
		0.24	-1.07195e-05	6.57886e-06
		0.24167	-1.31037e-05	3.47942e-06
		0.24333	-1.28653e-05	3.47942e-06
		0.245	-1.16732e-05	4.19468e-06
		0.24667	-1.11964e-05	6.10203e-06
		0.24833	-9.52743e-06	8.00937e-06
		0.25	-8.57376e-06	8.24779e-06
		0.25167	-9.05059e-06	8.72463e-06
		0.25333	-7.62008e-06	1.11088e-05
		0.255	-6.90483e-06	1.3493e-05
		0.25667	-9.52743e-06	1.46851e-05
		0.25833	-1.09579e-05	1.49235e-05
		0.26	-9.05059e-06	1.27778e-05
		0.26167	-7.8585e-06	9.6783e-06
		0.26333	-5.95115e-06	9.6783e-06
		0.265	-4.0438e-06	1.20625e-05
		0.26667	-4.52064e-06	1.23009e-05
		0.26833	-6.66641e-06	1.11088e-05
		0.27	-7.8585e-06	1.13472e-05
		0.27167	-7.8585e-06	9.6783e-06
		0.27333	-8.81217e-06	8.72463e-06
		0.275	-1.16732e-05	1.01551e-05
		0.27667	-1.28653e-05	9.6783e-06
		0.27833	-1.31037e-05	8.48621e-06
		0.28	-1.54879e-05	8.00937e-06
		0.28167	-1.54879e-05	6.57886e-06
		0.28333	-1.35806e-05	6.57886e-06
		0.285	-1.33421e-05	8.00937e-06
		0.28667	-1.14348e-05	9.91672e-06
		0.28833	-7.8585e-06	1.15857e-05
		0.29	-6.90483e-06	1.13472e-05
		0.29167	-8.57376e-06	9.91672e-06
		0.29333	-9.05059e-06	7.53254e-06
		0.295	-9.05059e-06	5.14835e-06
		0.29667	-8.57376e-06	3.241e-06
		0.29833	-7.8585e-06	2.52575e-06
		0.3	-7.38166e-06	4.19468e-06
		0.30167	-6.90483e-06	5.62519e-06
		0.30333	-7.8585e-06	4.67151e-06
		0.305	-7.14324e-06	6.10203e-06
		0.30667	-6.90483e-06	8.96305e-06
		0.30833	-5.95115e-06	8.48621e-06
		0.31	-5.95115e-06	7.0557e-06
		0.31167	-7.8585e-06	9.43989e-06
		0.31333	-1.02427e-05	1.15857e-05
		0.315	-1.19116e-05	1.15857e-05
		0.31667	-1.35806e-05	1.20625e-05
		0.31833	-1.3819e-05	1.13472e-05
		0.32	-1.31037e-05	1.08704e-05
		0.32167	-1.40574e-05	1.20625e-05
		0.32333	-1.69184e-05	1.25393e-05
		0.325	-1.83489e-05	1.13472e-05
		0.32667	-1.76337e-05	1.27778e-05
		0.32833	-1.64416e-05	1.23009e-05
		0.33	-1.33421e-05	8.48621e-06
		0.33167	-1.35806e-05	8.72463e-06
		0.33333	-1.3819e-05	1.11088e-05
		0.335	-1.09579e-05	9.43989e-06
		0.33667	-9.76585e-06	6.57886e-06
		0.33833	-9.76585e-06	4.67151e-06
		0.34	-9.76585e-06	6.81728e-06
		0.34167	-9.05059e-06	9.6783e-06
		0.34333	-9.28901e-06	9.6783e-06
		0.345	-1.02427e-05	8.24779e-06
		0.34667	-8.57376e-06	4.90993e-06
		0.34833	-7.38166e-06	2.52575e-06
		0.35	-6.90483e-06	4.90993e-06
		0.35167	-7.14324e-06	9.91672e-06
		0.35333	-8.33534e-06	1.13472e-05
		0.355	-6.90483e-06	8.48621e-06
		0.35667	-4.0438e-06	3.47942e-06
		0.35833	-4.0438e-06	3.7998e-07
		0.36	-6.42799e-06	2.28733e-06
		0.36167	-7.14324e-06	4.90993e-06
		0.36333	-6.42799e-06	3.71784e-06
		0.365	-6.42799e-06	2.52575e-06
		0.36667	-1.02427e-05	5.14835e-06
		0.36833	-1.31037e-05	6.34044e-06
		0.37	-1.19116e-05	5.86361e-06
		0.37167	-1.14348e-05	4.67151e-06
		0.37333	-1.19116e-05	3.00258e-06
		0.375	-1.26269e-05	4.19468e-06
		0.37667	-1.64416e-05	7.0557e-06
		0.37833	-2.07331e-05	8.48621e-06
		0.38	-2.38325e-05	8.48621e-06
		0.38167	-2.52631e-05	6.81728e-06
		0.38333	-2.38325e-05	3.71784e-06
		0.385	-2.16868e-05	4.4331e-06
		0.38667	-1.97794e-05	7.29412e-06
		0.38833	-1.76337e-05	8.72463e-06
		0.39	-1.59647e-05	9.6783e-06
		0.39167	-1.64416e-05	7.53254e-06
		0.39333	-1.76337e-05	7.0557e-06
		0.395	-1.85873e-05	9.91672e-06
		0.39667	-1.93026e-05	1.23009e-05
		0.39833	-2.00179e-05	1.37314e-05
		0.4	-1.76337e-05	1.18241e-05
		0.40167	-1.57263e-05	8.72463e-06
		0.40333	-1.64416e-05	8.48621e-06
		0.405	-1.50111e-05	8.48621e-06
		0.40667	-1.16732e-05	6.81728e-06
		0.40833	-1.16732e-05	4.67151e-06
		0.41	-1.50111e-05	4.67151e-06
		0.41167	-1.71568e-05	4.19468e-06
		0.41333	-1.81105e-05	4.4331e-06
		0.415	-1.71568e-05	6.81728e-06
		0.41667	-1.52495e-05	6.10203e-06
		0.41833	-1.50111e-05	2.28733e-06
		0.42	-1.52495e-05	-3.35276e-07
		0.42167	-1.64416e-05	-5.73695e-07
		0.42333	-1.45342e-05	8.56817e-07
		0.425	-9.05059e-06	5.38677e-06
		0.42667	-6.90483e-06	8.24779e-06
		0.42833	-7.38166e-06	6.34044e-06
		0.43	-7.38166e-06	4.67151e-06
		0.43167	-7.8585e-06	4.67151e-06
		0.43333	-6.90483e-06	6.10203e-06
		0.435	-6.90483e-06	6.10203e-06
		0.43667	-1.04811e-05	7.0557e-06
		0.43833	-1.40574e-05	9.91672e-06
		0.44	-1.33421e-05	1.08704e-05
		0.44167	-9.76585e-06	8.00937e-06
		0.44333	-9.28901e-06	4.67151e-06
		0.445	-1.16732e-05	4.4331e-06
		0.44667	-1.33421e-05	6.81728e-06
		0.44833	-1.40574e-05	9.91672e-06
		0.45	-1.64416e-05	1.3493e-05
		0.45167	-1.69184e-05	1.39698e-05
		0.45333	-1.40574e-05	1.13472e-05
		0.455	-1.23885e-05	9.6783e-06
		0.45667	-1.33421e-05	8.96305e-06
		0.45833	-1.52495e-05	8.48621e-06
		0.46	-1.47726e-05	8.24779e-06
		0.46167	-1.45342e-05	8.48621e-06
		0.46333	-1.52495e-05	8.72463e-06
		0.465	-1.64416e-05	8.96305e-06
		0.46667	-1.42958e-05	7.29412e-06
		0.46833	-1.00043e-05	6.57886e-06
		0.47	-9.05059e-06	8.24779e-06
		0.47167	-1.00043e-05	8.72463e-06
		0.47333	-1.14348e-05	5.38677e-06
		0.475	-1.31037e-05	2.76417e-06
		0.47667	-1.42958e-05	3.71784e-06
		0.47833	-1.50111e-05	4.4331e-06
		0.48	-1.52495e-05	4.90993e-06
		0.48167	-1.45342e-05	5.62519e-06
		0.48333	-1.33421e-05	4.19468e-06
		0.485	-1.28653e-05	4.67151e-06
		0.48667	-1.35806e-05	8.00937e-06
		0.48833	-1.64416e-05	8.48621e-06
		0.49	-1.69184e-05	6.57886e-06
		0.49167	-1.42958e-05	6.10203e-06
		0.49333	-1.40574e-05	7.0557e-06
		0.495	-1.50111e-05	8.48621e-06
		0.49667	-1.64416e-05	1.11088e-05
		0.49833	-1.57263e-05	1.15857e-05
		0.5	-1.31037e-05	1.20625e-05
		0.50167	-1.40574e-05	1.39698e-05
		0.50333	-1.3819e-05	1.3493e-05
		0.505	-1.11964e-05	1.23009e-05
		0.50667	-1.26269e-05	1.30162e-05
		0.50833	-1.3819e-05	1.30162e-05
		0.51	-1.23885e-05	1.0632e-05
		0.51167	-1.31037e-05	6.10203e-06
		0.51333	-1.57263e-05	2.04891e-06
		0.515	-1.64416e-05	2.04891e-06
		0.51667	-1.35806e-05	3.95626e-06
		0.51833	-1.14348e-05	4.67151e-06
		0.52	-1.31037e-05	4.90993e-06
		0.52167	-1.45342e-05	4.90993e-06
		0.52333	-1.40574e-05	4.19468e-06
		0.525	-1.52495e-05	3.71784e-06
		0.52667	-1.52495e-05	3.95626e-06
		0.52833	-1.26269e-05	5.14835e-06
		0.53	-1.33421e-05	4.67151e-06
		0.53167	-1.76337e-05	2.76417e-06
		0.53333	-1.88258e-05	3.00258e-06
		0.535	-1.54879e-05	3.95626e-06
		0.53667	-1.33421e-05	6.10203e-06
		0.53833	-1.47726e-05	9.6783e-06
		0.54	-1.69184e-05	1.0632e-05
		0.54167	-1.85873e-05	9.6783e-06
		0.54333	-2.14484e-05	1.08704e-05
		0.545	-2.57399e-05	1.37314e-05
		0.54667	-2.64552e-05	1.54004e-05
		0.54833	-2.52631e-05	1.49235e-05
		0.55	-2.52631e-05	1.15857e-05
		0.55167	-2.57399e-05	9.6783e-06
		0.55333	-2.47862e-05	9.6783e-06
		0.555	-2.12099e-05	8.72463e-06
		0.55667	-1.90642e-05	9.6783e-06
		0.55833	-1.93026e-05	1.20625e-05
		0.56	-1.85873e-05	1.27778e-05
		0.56167	-1.83489e-05	1.3493e-05
		0.56333	-1.85873e-05	1.3493e-05
		0.565	-1.59647e-05	1.18241e-05
		0.56667	-1.31037e-05	9.43989e-06
		0.56833	-1.23885e-05	6.34044e-06
		0.57	-1.19116e-05	4.19468e-06
		0.57167	-1.31037e-05	3.95626e-06
		0.57333	-1.52495e-05	4.67151e-06
		0.575	-1.50111e-05	4.67151e-06
		0.57667	-1.33421e-05	4.67151e-06
		0.57833	-1.47726e-05	6.81728e-06
		0.58	-1.47726e-05	7.77096e-06
		0.58167	-1.26269e-05	1.01551e-05
		0.58333	-1.31037e-05	1.27778e-05
		0.585	-1.64416e-05	1.01551e-05
		0.58667	-1.85873e-05	7.53254e-06
		0.58833	-1.62032e-05	8.48621e-06
		0.59	-1.11964e-05	8.24779e-06
		0.59167	-7.8585e-06	8.96305e-06
		0.59333	-7.8585e-06	1.20625e-05
		0.595	-8.57376e-06	1.3493e-05
		0.59667	-1.09579e-05	1.3493e-05
		0.59833	-1.50111e-05	1.42083e-05
		0.6	-1.81105e-05	1.27778e-05
		0.60167	-1.76337e-05	1.11088e-05
		0.60333	-1.50111e-05	1.23009e-05
		0.605	-1.26269e-05	1.32546e-05
		0.60667	-1.09579e-05	1.23009e-05
		0.60833	-9.28901e-06	1.08704e-05
		0.61	-8.81217e-06	6.81728e-06
		0.61167	-9.76585e-06	2.52575e-06
		0.61333	-1.16732e-05	1.41561e-07
		0.615	-1.40574e-05	6.18398e-07
		0.61667	-1.64416e-05	3.241e-06
		0.61833	-1.52495e-05	6.10203e-06
		0.62	-1.11964e-05	7.29412e-06
		0.62167	-1.09579e-05	5.38677e-06
		0.62333	-1.14348e-05	4.67151e-06
		0.625	-1.02427e-05	5.62519e-06
		0.62667	-9.05059e-06	5.62519e-06
		0.62833	-9.76585e-06	7.0557e-06
		0.63	-1.04811e-05	8.48621e-06
		0.63167	-1.02427e-05	6.57886e-06
		0.63333	-1.00043e-05	2.52575e-06
		0.635	-1.04811e-05	6.18398e-07
		0.63667	-1.45342e-05	1.09524e-06
		0.63833	-1.78721e-05	3.71784e-06
		0.64	-1.71568e-05	8.24779e-06
		0.64167	-1.668e-05	9.6783e-06
		0.64333	-1.54879e-05	1.01551e-05
		0.645	-1.31037e-05	9.91672e-06
		0.64667	-1.40574e-05	7.29412e-06
		0.64833	-1.52495e-05	7.0557e-06
		0.65	-1.54879e-05	9.43989e-06
		0.65167	-1.45342e-05	1.39698e-05
		0.65333	-1.23885e-05	1.6354e-05
		0.655	-1.11964e-05	1.42083e-05
		0.65667	-1.26269e-05	1.23009e-05
		0.65833	-1.52495e-05	1.20625e-05
		0.66	-1.69184e-05	1.27778e-05
		0.66167	-1.85873e-05	1.20625e-05
		0.66333	-1.93026e-05	9.91672e-06
		0.665	-1.78721e-05	7.77096e-06
		0.66667	-1.668e-05	7.29412e-06
		0.66833	-1.85873e-05	8.00937e-06
		0.67	-2.02563e-05	6.57886e-06
		0.67167	-2.2402e-05	4.90993e-06
		0.67333	-2.45478e-05	5.62519e-06
		0.675	-2.14484e-05	6.10203e-06
		0.67667	-1.64416e-05	5.62519e-06
		0.67833	-1.59647e-05	6.10203e-06
		0.68	-1.69184e-05	6.34044e-06
		0.68167	-1.54879e-05	6.10203e-06
		0.68333	-1.35806e-05	5.38677e-06
		0.685	-1.47726e-05	7.29412e-06
		0.68667	-1.71568e-05	1.11088e-05
		0.68833	-1.83489e-05	1.23009e-05
		0.69	-1.73952e-05	1.13472e-05
		0.69167	-1.40574e-05	1.11088e-05
		0.69333	-1.40574e-05	1.39698e-05
		0.695	-1.64416e-05	1.39698e-05
		0.69667	-1.71568e-05	1.01551e-05
		0.69833	-1.71568e-05	8.96305e-06
		0.7	-1.64416e-05	8.72463e-06
		0.70167	-1.52495e-05	7.0557e-06
		0.70333	-1.57263e-05	6.81728e-06
		0.705	-1.59647e-05	5.86361e-06
		0.70667	-1.57263e-05	2.28733e-06
		0.70833	-1.76337e-05	2.28733e-06
		0.71	-1.78721e-05	4.67151e-06
		0.71167	-2.00179e-05	4.67151e-06
		0.71333	-2.2402e-05	3.47942e-06
		0.715	-2.14484e-05	1.33365e-06
		0.71667	-2.07331e-05	-9.68576e-08
		0.71833	-2.09715e-05	6.18398e-07
		0.72	-2.02563e-05	8.56817e-07
		0.72167	-2.02563e-05	1.09524e-06
		0.72333	-2.07331e-05	2.28733e-06
		0.725	-2.19252e-05	1.09524e-06
		0.72667	-2.2402e-05	-5.73695e-07
		0.72833	-2.02563e-05	-1.28895e-06
		0.73	-1.88258e-05	-1.05053e-06
		0.73167	-1.9541e-05	1.09524e-06
		0.73333	-2.02563e-05	3.47942e-06
		0.735	-2.21636e-05	6.10203e-06
		0.73667	-2.33557e-05	8.24779e-06
		0.73833	-2.04947e-05	6.10203e-06
		0.74	-1.69184e-05	3.95626e-06
		0.74167	-1.71568e-05	5.38677e-06
		0.74333	-2.12099e-05	7.29412e-06
		0.745	-2.2402e-05	9.6783e-06
		0.74667	-1.88258e-05	1.23009e-05
		0.74833	-1.69184e-05	1.13472e-05
		0.75	-1.88258e-05	1.11088e-05
		0.75167	-2.14484e-05	1.27778e-05
		0.75333	-2.21636e-05	1.27778e-05
		0.755	-2.07331e-05	1.3493e-05
		0.75667	-1.88258e-05	1.3493e-05
		0.75833	-1.81105e-05	1.20625e-05
		0.76	-1.76337e-05	9.91672e-06
		0.76167	-1.668e-05	9.43989e-06
		0.76333	-1.73952e-05	1.11088e-05
		0.765	-1.71568e-05	1.27778e-05
		0.76667	-1.50111e-05	1.46851e-05
		0.76833	-1.40574e-05	1.61156e-05
		0.77	-1.52495e-05	1.46851e-05
		0.77167	-1.62032e-05	1.0632e-05
		0.77333	-1.50111e-05	9.6783e-06
		0.775	-1.26269e-05	1.25393e-05
		0.77667	-1.16732e-05	1.6354e-05
		0.77833	-1.52495e-05	1.56388e-05
		0.78	-1.64416e-05	1.11088e-05
		0.78167	-1.57263e-05	8.48621e-06
		0.78333	-1.57263e-05	8.96305e-06
		0.785	-1.52495e-05	8.00937e-06
		0.78667	-1.42958e-05	7.0557e-06
		0.78833	-1.57263e-05	7.29412e-06
		0.79	-1.73952e-05	7.29412e-06
		0.79167	-1.47726e-05	7.77096e-06
		0.79333	-1.00043e-05	6.10203e-06
		0.795	-6.42799e-06	4.4331e-06
		0.79667	-5.47431e-06	3.47942e-06
		0.79833	-5.95115e-06	2.28733e-06
		0.8	-8.09692e-06	1.81049e-06
		0.80167	-1.26269e-05	2.28733e-06
		0.80333	-1.40574e-05	1.33365e-06
		0.805	-1.26269e-05	-5.73695e-07
		0.80667	-1.28653e-05	-1.28895e-06
		0.80833	-1.73952e-05	-3.35276e-07
		0.81	-2.31173e-05	1.33365e-06
		0.81167	-2.26405e-05	3.47942e-06
		0.81333	-2.09715e-05	6.57886e-06
		0.815	-2.19252e-05	7.29412e-06
		0.81667	-2.35941e-05	4.19468e-06
		0.81833	-2.43094e-05	2.04891e-06
		0.82	-2.43094e-05	3.47942e-06
		0.82167	-2.33557e-05	5.62519e-06
		0.82333	-2.33557e-05	4.67151e-06
		0.825	-2.31173e-05	3.95626e-06
		0.82667	-2.16868e-05	3.95626e-06
		0.82833	-2.16868e-05	3.71784e-06
		0.83	-2.33557e-05	6.10203e-06
		0.83167	-2.38325e-05	6.34044e-06
		0.83333	-2.04947e-05	4.19468e-06
		0.835	-1.71568e-05	4.67151e-06
		0.83667	-1.64416e-05	5.14835e-06
		0.83833	-1.76337e-05	3.47942e-06
		0.84	-1.88258e-05	1.57207e-06
		0.84167	-1.76337e-05	2.04891e-06
		0.84333	-1.64416e-05	6.57886e-06
		0.845	-1.71568e-05	1.0632e-05
		0.84667	-1.90642e-05	9.20147e-06
		0.84833	-2.12099e-05	8.00937e-06
		0.85	-2.19252e-05	9.6783e-06
		0.85167	-2.14484e-05	9.6783e-06
		0.85333	-1.88258e-05	6.81728e-06
		0.855	-1.90642e-05	3.95626e-06
		0.85667	-2.2402e-05	2.28733e-06
		0.85833	-2.35941e-05	3.241e-06
		0.86	-2.28789e-05	4.67151e-06
		0.86167	-2.21636e-05	5.38677e-06
		0.86333	-1.93026e-05	6.10203e-06
		0.865	-1.52495e-05	4.19468e-06
		0.86667	-1.28653e-05	1.09524e-06
		0.86833	-1.26269e-05	8.56817e-07
		0.87	-1.14348e-05	1.09524e-06
		0.87167	-1.16732e-05	2.04891e-06
		0.87333	-1.33421e-05	2.28733e-06
		0.875	-1.31037e-05	2.04891e-06
		0.87667	-1.28653e-05	1.09524e-06
		0.87833	-1.26269e-05	-1.28895e-06
		0.88	-1.54879e-05	-2.95788e-06
		0.88167	-1.83489e-05	-1.76579e-06
		0.88333	-1.47726e-05	1.57207e-06
		0.885	-1.14348e-05	3.47942e-06
		0.88667	-1.19116e-05	2.76417e-06
		0.88833	-1.23885e-05	-1.05053e-06
		0.89	-1.3819e-05	-2.48104e-06
		0.89167	-1.57263e-05	-2.48104e-06
		0.89333	-1.64416e-05	-2.48104e-06
		0.895	-1.71568e-05	-1.05053e-06
		0.89667	-1.52495e-05	-1.05053e-06
		0.89833	-1.31037e-05	-2.71946e-06
		0.9	-1.35806e-05	-3.43472e-06
		0.90167	-1.3819e-05	1.41561e-07
		0.90333	-1.16732e-05	2.76417e-06
		0.905	-1.14348e-05	2.52575e-06
		0.90667	-1.23885e-05	4.90993e-06
		0.90833	-1.19116e-05	4.90993e-06
		0.91	-1.19116e-05	2.28733e-06
		0.91167	-1.31037e-05	1.09524e-06
		0.91333	-1.16732e-05	-9.68576e-08
		0.915	-1.00043e-05	6.18398e-07
		0.91667	-1.14348e-05	2.28733e-06
		0.91833	-1.26269e-05	2.52575e-06
		0.92	-1.52495e-05	1.57207e-06
		0.92167	-1.83489e-05	1.09524e-06
		0.92333	-1.83489e-05	8.56817e-07
		0.925	-1.64416e-05	1.09524e-06
		0.92667	-1.54879e-05	-9.68576e-08
		0.92833	-1.69184e-05	-1.76579e-06
		0.93	-1.71568e-05	-2.00421e-06
		0.93167	-1.3819e-05	-1.52737e-06
		0.93333	-1.28653e-05	-2.24263e-06
		0.935	-1.3819e-05	-1.52737e-06
		0.93667	-1.33421e-05	-1.52737e-06
		0.93833	-1.28653e-05	-2.71946e-06
		0.94	-1.02427e-05	1.41561e-07
		0.94167	-9.52743e-06	2.76417e-06
		0.94333	-1.35806e-05	3.00258e-06
		0.945	-1.59647e-05	3.00258e-06
		0.94667	-1.52495e-05	2.04891e-06
		0.94833	-1.35806e-05	-9.68576e-08
		0.95	-1.31037e-05	1.09524e-06
		0.95167	-1.33421e-05	3.95626e-06
		0.95333	-1.40574e-05	6.34044e-06
		0.955	-1.40574e-05	5.38677e-06
		0.95667	-1.26269e-05	3.7998e-07
		0.95833	-1.04811e-05	-1.28895e-06
		0.96	-1.16732e-05	-5.73695e-07
		0.96167	-1.54879e-05	-1.05053e-06
		0.96333	-1.64416e-05	-2.00421e-06
		0.965	-1.40574e-05	-2.71946e-06
		0.96667	-1.28653e-05	-1.05053e-06
		0.96833	-1.16732e-05	1.57207e-06
		0.97	-9.05059e-06	3.47942e-06
		0.97167	-8.09692e-06	3.47942e-06
		0.97333	-9.52743e-06	2.52575e-06
		0.975	-1.04811e-05	1.41561e-07
		0.97667	-8.33534e-06	-1.76579e-06
		0.97833	-7.38166e-06	-3.1963e-06
		0.98	-1.04811e-05	-3.43472e-06
		0.98167	-1.02427e-05	-2.71946e-06
		0.98333	-6.90483e-06	-1.76579e-06
		0.985	-7.14324e-06	-2.00421e-06
		0.98667	-7.38166e-06	-2.71946e-06
		0.98833	-5.47431e-06	-3.91156e-06
		0.99	-5.2359e-06	-5.58049e-06
		0.99167	-4.0438e-06	-5.10365e-06
		0.99333	-3.80538e-06	-5.10365e-06
		0.995	-6.42799e-06	-4.14997e-06
		0.99667	-9.05059e-06	-2.71946e-06
		0.99833	-9.05059e-06	-2.24263e-06
		1	-8.33534e-06	-9.68576e-08
		1.00167	-9.05059e-06	2.04891e-06
		1.00333	-9.28901e-06	3.7998e-07
		1.005	-1.00043e-05	-5.10365e-06
		1.00667	-1.28653e-05	-1.01104e-05
		1.00833	-1.33421e-05	-8.20309e-06
		1.01	-9.28901e-06	-5.10365e-06
		1.01167	-8.33534e-06	-6.53416e-06
		1.01333	-9.05059e-06	-7.48783e-06
		1.015	-1.00043e-05	-7.011e-06
		1.01667	-1.31037e-05	-5.8189e-06
		1.01833	-1.69184e-05	-4.38839e-06
		1.02	-1.76337e-05	-5.10365e-06
		1.02167	-1.52495e-05	-8.44151e-06
		1.02333	-1.3819e-05	-1.17794e-05
		1.025	-1.14348e-05	-1.13025e-05
		1.02667	-8.57376e-06	-7.24942e-06
		1.02833	-1.00043e-05	-3.1963e-06
		1.03	-1.16732e-05	-1.76579e-06
		1.03167	-1.26269e-05	-2.00421e-06
		1.03333	-1.50111e-05	-2.71946e-06
		1.035	-1.54879e-05	-3.91156e-06
		1.03667	-1.52495e-05	-5.10365e-06
		1.03833	-1.45342e-05	-7.48783e-06
		1.04	-1.11964e-05	-7.48783e-06
		1.04167	-7.14324e-06	-3.91156e-06
		1.04333	-5.95115e-06	-1.52737e-06
		1.045	-5.71273e-06	-1.52737e-06
		1.04667	-5.95115e-06	-2.00421e-06
		1.04833	-6.90483e-06	-2.00421e-06
		1.05	-7.8585e-06	-3.91156e-06
		1.05167	-8.57376e-06	-4.86523e-06
		1.05333	-7.14324e-06	-3.91156e-06
		1.055	-4.99748e-06	-2.48104e-06
		1.05667	-4.28222e-06	1.09524e-06
		1.05833	-4.75906e-06	2.76417e-06
		1.06	-5.2359e-06	1.09524e-06
		1.06167	-4.28222e-06	-9.68576e-08
		1.06333	-1.65962e-06	-1.05053e-06
		1.065	9.62988e-07	-2.48104e-06
		1.06667	2.15508e-06	-3.91156e-06
		1.06833	1.91666e-06	-3.67314e-06
		1.07	9.62988e-07	-2.00421e-06
		1.07167	-9.44361e-07	-8.12113e-07
		1.07333	-7.05943e-07	-2.95788e-06
		1.075	1.43983e-06	-7.48783e-06
		1.07667	7.24569e-07	-7.48783e-06
		1.07833	-2.37487e-06	-4.38839e-06
		1.08	-2.61329e-06	-4.86523e-06
		1.08167	-4.67524e-07	-5.10365e-06
		1.08333	-9.44361e-07	-5.58049e-06
		1.085	-5.2359e-06	-7.011e-06
		1.08667	-7.8585e-06	-7.24942e-06
		1.08833	-5.95115e-06	-8.44151e-06
		1.09	-5.2359e-06	-1.03489e-05
		1.09167	-8.57376e-06	-1.03489e-05
		1.09333	-7.8585e-06	-1.10641e-05
		1.095	-2.85171e-06	-1.24946e-05
		1.09667	-2.85171e-06	-1.2733e-05
		1.09833	-5.95115e-06	-1.17794e-05
		1.1	-6.42799e-06	-1.13025e-05
		1.10167	-5.95115e-06	-1.13025e-05
		1.10333	-6.42799e-06	-1.24946e-05
		1.105	-7.38166e-06	-1.24946e-05
		1.10667	-6.90483e-06	-1.20178e-05
		1.10833	-5.47431e-06	-1.39251e-05
		1.11	-4.52064e-06	-1.51172e-05
		1.11167	-1.89804e-06	-1.63093e-05
		1.11333	-1.65962e-06	-1.70246e-05
		1.115	-3.80538e-06	-1.36867e-05
		1.11667	-4.28222e-06	-1.24946e-05
		1.11833	-3.56697e-06	-1.29715e-05
		1.12	-4.52064e-06	-1.24946e-05
		1.12167	-6.42799e-06	-1.20178e-05
		1.12333	-6.42799e-06	-1.22562e-05
		1.125	-6.42799e-06	-1.24946e-05
		1.12667	-4.75906e-06	-1.24946e-05
		1.12833	-2.61329e-06	-1.48788e-05
		1.13	-1.18278e-06	-1.82167e-05
		1.13167	-1.18278e-06	-1.7263e-05
		1.13333	-3.09013e-06	-1.53557e-05
		1.135	-3.32855e-06	-1.70246e-05
		1.13667	2.47732e-07	-1.86935e-05
		1.13833	2.15508e-06	-1.79783e-05
		1.14	1.67824e-06	-1.55941e-05
		1.14167	7.24569e-07	-1.41636e-05
		1.14333	-2.29105e-07	-1.36867e-05
		1.145	-4.67524e-07	-1.51172e-05
		1.14667	-1.18278e-06	-1.63093e-05
		1.14833	-9.44361e-07	-1.36867e-05
		1.15	9.31323e-09	-1.17794e-05
		1.15167	7.24569e-07	-1.24946e-05
		1.15333	2.15508e-06	-1.32099e-05
		1.155	2.3935e-06	-1.24946e-05
		1.15667	7.24569e-07	-9.6336e-06
		1.15833	-7.05943e-07	-9.39518e-06
		1.16	-4.67524e-07	-1.13025e-05
		1.16167	3.58559e-06	-1.13025e-05
		1.16333	6.92345e-06	-1.05873e-05
		1.165	4.06243e-06	-1.13025e-05
		1.16667	7.24569e-07	-1.10641e-05
		1.16833	9.62988e-07	-8.44151e-06
		1.17	4.77769e-06	-9.6336e-06
		1.17167	7.40029e-06	-1.24946e-05
		1.17333	4.77769e-06	-1.46404e-05
		1.175	7.24569e-07	-1.63093e-05
		1.17667	-4.67524e-07	-1.60709e-05
		1.17833	4.8615e-07	-1.48788e-05
		1.18	4.8615e-07	-1.41636e-05
		1.18167	2.15508e-06	-1.60709e-05
		1.18333	3.34717e-06	-1.84551e-05
		1.185	2.15508e-06	-2.03624e-05
		1.18667	3.10876e-06	-2.15545e-05
		1.18833	5.96978e-06	-2.03624e-05
		1.19	5.96978e-06	-1.86935e-05
		1.19167	8.11555e-06	-1.86935e-05
		1.19333	9.78448e-06	-1.75014e-05
		1.195	9.78448e-06	-1.7263e-05
		1.19667	8.59238e-06	-2.03624e-05
		1.19833	7.87713e-06	-2.39387e-05
		1.2	9.06922e-06	-2.48924e-05
		1.20167	1.04997e-05	-2.44156e-05
		1.20333	1.09766e-05	-2.37003e-05
		1.205	1.04997e-05	-2.2985e-05
		1.20667	1.04997e-05	-2.32235e-05
		1.20833	1.26455e-05	-2.37003e-05
		1.21	1.45529e-05	-2.60845e-05
		1.21167	1.33608e-05	-2.65613e-05
		1.21333	9.54606e-06	-2.25082e-05
		1.215	5.49294e-06	-2.1793e-05
		1.21667	4.06243e-06	-2.37003e-05
		1.21833	5.25452e-06	-2.32235e-05
		1.22	5.49294e-06	-2.15545e-05
		1.22167	5.25452e-06	-1.98856e-05
		1.22333	5.25452e-06	-1.84551e-05
		1.225	5.49294e-06	-1.58325e-05
		1.22667	5.96978e-06	-1.39251e-05
		1.22833	7.16187e-06	-1.39251e-05
		1.23	9.54606e-06	-1.41636e-05
		1.23167	1.00229e-05	-1.32099e-05
		1.23333	9.06922e-06	-1.39251e-05
		1.235	8.11555e-06	-1.79783e-05
		1.23667	7.16187e-06	-2.13161e-05
		1.23833	7.87713e-06	-2.13161e-05
		1.24	1.16918e-05	-1.82167e-05
		1.24167	1.26455e-05	-1.4402e-05
		1.24333	1.09766e-05	-1.36867e-05
		1.245	1.07382e-05	-1.51172e-05
		1.24667	1.07382e-05	-1.67862e-05
		1.24833	1.33608e-05	-1.75014e-05
		1.25	1.59834e-05	-1.63093e-05
		1.25167	1.55065e-05	-1.34483e-05
		1.25333	1.33608e-05	-1.10641e-05
		1.255	1.02613e-05	-1.24946e-05
		1.25667	7.16187e-06	-1.51172e-05
		1.25833	6.68503e-06	-1.60709e-05
		1.26	5.96978e-06	-1.70246e-05
		1.26167	4.77769e-06	-1.75014e-05
		1.26333	3.10876e-06	-1.89319e-05
		1.265	5.73136e-06	-2.03624e-05
		1.26667	1.09766e-05	-2.20314e-05
		1.26833	1.14534e-05	-2.2985e-05
		1.27	1.1215e-05	-2.06009e-05
		1.27167	1.28839e-05	-1.58325e-05
		1.27333	1.28839e-05	-1.34483e-05
		1.275	1.26455e-05	-1.4402e-05
		1.27667	1.28839e-05	-1.46404e-05
		1.27833	1.24071e-05	-1.46404e-05
		1.28	1.14534e-05	-1.58325e-05
		1.28167	1.33608e-05	-1.7263e-05
		1.28333	1.74139e-05	-1.94088e-05
		1.285	1.95596e-05	-2.22698e-05
		1.28667	1.90828e-05	-2.25082e-05
		1.28833	1.90828e-05	-2.25082e-05
		1.29	2.07517e-05	-2.2985e-05
		1.29167	2.09902e-05	-2.0124e-05
		1.29333	1.88444e-05	-1.63093e-05
		1.295	1.6937e-05	-1.63093e-05
		1.29667	1.52681e-05	-1.75014e-05
		1.29833	1.45529e-05	-1.7263e-05
		1.3	1.55065e-05	-1.65477e-05
		1.30167	1.57449e-05	-1.70246e-05
		1.30333	1.52681e-05	-1.65477e-05
		1.305	1.33608e-05	-1.79783e-05
		1.30667	1.1215e-05	-1.98856e-05
		1.30833	9.54606e-06	-2.03624e-05
		1.31	5.49294e-06	-2.10777e-05
		1.31167	4.53927e-06	-2.1793e-05
		1.31333	8.35396e-06	-2.20314e-05
		1.315	1.1215e-05	-2.03624e-05
		1.31667	1.28839e-05	-1.75014e-05
		1.31833	1.35992e-05	-1.77398e-05
		1.32	1.35992e-05	-1.91703e-05
		1.32167	1.21687e-05	-1.79783e-05
		1.32333	1.04997e-05	-1.98856e-05
		1.325	1.00229e-05	-2.15545e-05
		1.32667	9.54606e-06	-1.89319e-05
		1.32833	8.59238e-06	-1.63093e-05
		1.33	9.54606e-06	-1.63093e-05
		1.33167	1.09766e-05	-1.86935e-05
		1.33333	1.1215e-05	-2.25082e-05
		1.335	1.19302e-05	-2.4654e-05
		1.33667	1.1215e-05	-2.37003e-05
		1.33833	1.00229e-05	-2.37003e-05
		1.34	8.59238e-06	-2.48924e-05
		1.34167	5.96978e-06	-2.4654e-05
		1.34333	4.53927e-06	-2.44156e-05
		1.345	8.35396e-06	-2.39387e-05
		1.34667	1.4076e-05	-2.41771e-05
		1.34833	1.55065e-05	-2.48924e-05
		1.35	1.50297e-05	-2.37003e-05
		1.35167	1.57449e-05	-2.41771e-05
		1.35333	1.97981e-05	-2.39387e-05
		1.355	2.45664e-05	-2.20314e-05
		1.35667	2.40896e-05	-2.37003e-05
		1.35833	2.28975e-05	-2.89455e-05
		1.36	2.45664e-05	-3.29986e-05
		1.36167	2.40896e-05	-3.25218e-05
		1.36333	2.1467e-05	-2.98992e-05
		1.365	2.07517e-05	-2.82303e-05
		1.36667	2.02749e-05	-2.84687e-05
		1.36833	2.09902e-05	-2.87071e-05
		1.37	2.24207e-05	-2.87071e-05
		1.37167	2.21822e-05	-2.84687e-05
		1.37333	2.31359e-05	-2.94223e-05
		1.375	2.52817e-05	-2.94223e-05
		1.37667	2.62354e-05	-2.79918e-05
		1.37833	2.57585e-05	-2.77534e-05
		1.38	2.26591e-05	-2.72766e-05
		1.38167	1.90828e-05	-2.53692e-05
		1.38333	2.07517e-05	-2.7515e-05
		1.385	2.28975e-05	-3.10913e-05
		1.38667	2.21822e-05	-3.2045e-05
		1.38833	2.26591e-05	-2.94223e-05
		1.39	2.21822e-05	-2.48924e-05
		1.39167	2.05133e-05	-2.48924e-05
		1.39333	1.88444e-05	-2.70382e-05
		1.395	1.95596e-05	-2.87071e-05
		1.39667	2.17054e-05	-2.98992e-05
		1.39833	2.31359e-05	-3.25218e-05
		1.4	2.36128e-05	-3.37139e-05
		1.40167	2.45664e-05	-3.39523e-05
		1.40333	2.69506e-05	-3.46676e-05
		1.405	2.57585e-05	-3.13297e-05
		1.40667	2.1467e-05	-2.98992e-05
		1.40833	1.88444e-05	-3.10913e-05
		1.41	1.83675e-05	-2.84687e-05
		1.41167	1.83675e-05	-2.4654e-05
		1.41333	1.83675e-05	-2.27466e-05
		1.415	1.88444e-05	-2.51308e-05
		1.41667	1.97981e-05	-2.79918e-05
		1.41833	2.19438e-05	-2.94223e-05
		1.42	2.19438e-05	-2.98992e-05
		1.42167	2.09902e-05	-2.89455e-05
		1.42333	2.07517e-05	-2.98992e-05
		1.425	2.1467e-05	-2.89455e-05
		1.42667	2.1467e-05	-2.82303e-05
		1.42833	2.1467e-05	-3.13297e-05
		1.43	2.31359e-05	-3.10913e-05
		1.43167	2.40896e-05	-2.79918e-05
		1.43333	2.21822e-05	-2.70382e-05
		1.435	2.1467e-05	-2.48924e-05
		1.43667	2.33743e-05	-2.32235e-05
		1.43833	2.55201e-05	-2.32235e-05
		1.44	2.57585e-05	-2.37003e-05
		1.44167	2.45664e-05	-2.65613e-05
		1.44333	2.4328e-05	-3.08529e-05
		1.445	2.79043e-05	-3.25218e-05
		1.44667	2.81427e-05	-3.10913e-05
		1.44833	2.36128e-05	-2.98992e-05
		1.45	2.33743e-05	-2.84687e-05
		1.45167	2.4328e-05	-2.7515e-05
		1.45333	2.33743e-05	-2.7515e-05
		1.455	2.40896e-05	-2.79918e-05
		1.45667	2.57585e-05	-2.79918e-05
		1.45833	2.52817e-05	-2.77534e-05
		1.46	2.67122e-05	-2.77534e-05
		1.46167	2.95732e-05	-2.7515e-05
		1.46333	2.74275e-05	-2.77534e-05
		1.465	2.55201e-05	-2.87071e-05
		1.46667	2.55201e-05	-2.91839e-05
		1.46833	2.7189e-05	-2.63229e-05
		1.47	3.02885e-05	-2.63229e-05
		1.47167	2.95732e-05	-2.98992e-05
		1.47333	2.76659e-05	-3.13297e-05
		1.475	2.74275e-05	-3.3237e-05
		1.47667	2.69506e-05	-3.34755e-05
		1.47833	2.50433e-05	-3.01376e-05
		1.48	2.55201e-05	-3.0376e-05
		1.48167	2.76659e-05	-3.25218e-05
		1.48333	2.81427e-05	-3.3237e-05
		1.485	2.86195e-05	-3.29986e-05
		1.48667	2.81427e-05	-3.34755e-05
		1.48833	2.62354e-05	-3.29986e-05
		1.49	2.55201e-05	-3.01376e-05
		1.49167	2.62354e-05	-3.06144e-05
		1.49333	2.7189e-05	-3.10913e-05
		1.495	2.86195e-05	-2.87071e-05
		1.49667	2.98116e-05	-3.08529e-05
		1.49833	2.95732e-05	-3.3237e-05
		1.5	3.00501e-05	-3.13297e-05
		1.50167	3.07653e-05	-2.91839e-05
		1.50333	3.02885e-05	-3.10913e-05
		1.505	2.93348e-05	-3.29986e-05
		1.50667	2.69506e-05	-3.10913e-05
		1.50833	2.28975e-05	-3.0376e-05
		1.51	1.97981e-05	-3.37139e-05
		1.51167	2.33743e-05	-3.87207e-05
		1.51333	2.7189e-05	-4.13433e-05
		1.515	2.81427e-05	-3.94359e-05
		1.51667	2.95732e-05	-3.7767e-05
		1.51833	3.12422e-05	-3.7767e-05
		1.52	3.10037e-05	-3.4906e-05
		1.52167	3.02885e-05	-3.3237e-05
		1.52333	3.00501e-05	-3.70517e-05
		1.525	3.05269e-05	-4.11049e-05
		1.52667	3.458e-05	-3.91975e-05
		1.52833	3.48184e-05	-3.60981e-05
		1.53	3.07653e-05	-3.68133e-05
		1.53167	3.1719e-05	-3.60981e-05
		1.53333	3.31495e-05	-3.39523e-05
		1.535	2.86195e-05	-3.25218e-05
		1.53667	2.21822e-05	-3.34755e-05
		1.53833	2.24207e-05	-3.4906e-05
		1.54	2.45664e-05	-3.4906e-05
		1.54167	2.45664e-05	-3.37139e-05
		1.54333	2.40896e-05	-3.2045e-05
		1.545	2.36128e-05	-3.18065e-05
		1.54667	2.52817e-05	-3.4906e-05
		1.54833	2.69506e-05	-3.7767e-05
		1.55	2.81427e-05	-4.0628e-05
		1.55167	2.76659e-05	-4.46811e-05
		1.55333	2.67122e-05	-4.63501e-05
		1.555	2.52817e-05	-4.49196e-05
		1.55667	2.55201e-05	-4.25354e-05
		1.55833	2.95732e-05	-4.2297e-05
		1.56	3.43416e-05	-4.27738e-05
		1.56167	3.48184e-05	-4.39659e-05
		1.56333	3.29111e-05	-4.61116e-05
		1.565	3.26727e-05	-4.56348e-05
		1.56667	3.33879e-05	-4.27738e-05
		1.56833	3.29111e-05	-3.99128e-05
		1.57	3.07653e-05	-4.11049e-05
		1.57167	2.98116e-05	-4.30122e-05
		1.57333	3.12422e-05	-4.3489e-05
		1.575	3.14806e-05	-4.37275e-05
		1.57667	2.98116e-05	-4.20585e-05
		1.57833	3.00501e-05	-4.11049e-05
		1.58	2.95732e-05	-3.99128e-05
		1.58167	2.74275e-05	-3.89591e-05
		1.58333	2.69506e-05	-3.94359e-05
		1.585	2.86195e-05	-3.84823e-05
		1.58667	3.1719e-05	-3.63365e-05
		1.58833	3.55337e-05	-3.51444e-05
		1.59	3.72026e-05	-3.63365e-05
		1.59167	3.69642e-05	-3.99128e-05
		1.59333	3.64874e-05	-4.30122e-05
		1.595	3.31495e-05	-4.08664e-05
		1.59667	3.02885e-05	-3.60981e-05
		1.59833	3.19574e-05	-3.39523e-05
		1.6	3.43416e-05	-3.37139e-05
		1.60167	3.50568e-05	-3.39523e-05
		1.60333	3.57721e-05	-3.65749e-05
		1.605	3.43416e-05	-3.72902e-05
		1.60667	3.31495e-05	-3.72902e-05
		1.60833	3.43416e-05	-3.91975e-05
		1.61	3.57721e-05	-4.3489e-05
		1.61167	3.69642e-05	-4.5158e-05
		1.61333	3.81563e-05	-4.30122e-05
		1.615	3.79179e-05	-3.91975e-05
		1.61667	3.69642e-05	-3.39523e-05
		1.61833	3.7441e-05	-3.10913e-05
		1.62	3.86331e-05	-3.15681e-05
		1.62167	3.81563e-05	-3.39523e-05
		1.62333	3.458e-05	-3.65749e-05
		1.625	3.12422e-05	-4.11049e-05
		1.62667	3.43416e-05	-4.44427e-05
		1.62833	3.911e-05	-4.49196e-05
		1.63	4.12557e-05	-4.5158e-05
		1.63167	4.05405e-05	-4.49196e-05
		1.63333	3.86331e-05	-4.37275e-05
		1.635	3.69642e-05	-4.39659e-05
		1.63667	3.7441e-05	-4.30122e-05
		1.63833	3.98252e-05	-4.11049e-05
		1.64	3.911e-05	-4.03896e-05
		1.64167	3.50568e-05	-4.11049e-05
		1.64333	3.21958e-05	-4.25354e-05
		1.645	3.52953e-05	-4.37275e-05
		1.64667	3.93484e-05	-4.27738e-05
		1.64833	3.911e-05	-4.08664e-05
		1.65	3.93484e-05	-4.18201e-05
		1.65167	4.07789e-05	-4.46811e-05
		1.65333	3.93484e-05	-4.77806e-05
		1.655	3.76795e-05	-5.11184e-05
		1.65667	3.69642e-05	-5.11184e-05
		1.65833	3.62489e-05	-4.99263e-05
		1.66	3.57721e-05	-5.13569e-05
		1.66167	3.64874e-05	-5.20721e-05
		1.66333	3.81563e-05	-4.92111e-05
		1.665	3.81563e-05	-4.70653e-05
		1.66667	3.81563e-05	-4.82574e-05
		1.66833	3.88715e-05	-5.23105e-05
		1.67	3.81563e-05	-5.58868e-05
		1.67167	3.81563e-05	-5.39795e-05
		1.67333	4.07789e-05	-5.088e-05
		1.675	4.26862e-05	-4.99263e-05
		1.67667	4.14942e-05	-5.11184e-05
		1.67833	4.05405e-05	-5.23105e-05
		1.68	4.03021e-05	-5.20721e-05
		1.68167	4.17326e-05	-5.01648e-05
		1.68333	4.29247e-05	-4.82574e-05
		1.685	4.22094e-05	-4.63501e-05
		1.68667	4.14942e-05	-4.49196e-05
		1.68833	4.1971e-05	-4.20585e-05
		1.69	4.45936e-05	-4.0628e-05
		1.69167	4.43552e-05	-4.11049e-05
		1.69333	4.14942e-05	-4.08664e-05
		1.695	3.911e-05	-3.87207e-05
		1.69667	4.07789e-05	-3.87207e-05
		1.69833	4.55473e-05	-4.32506e-05
		1.7	4.79315e-05	-4.8019e-05
		1.70167	4.7693e-05	-5.06416e-05
		1.70333	4.50704e-05	-5.32642e-05
		1.705	4.1971e-05	-5.61252e-05
		1.70667	4.14942e-05	-5.58868e-05
		1.70833	4.07789e-05	-5.39795e-05
		1.71	3.93484e-05	-5.13569e-05
		1.71167	4.00636e-05	-4.84958e-05
		1.71333	4.10173e-05	-4.63501e-05
		1.715	4.14942e-05	-4.49196e-05
		1.71667	4.1971e-05	-4.58732e-05
		1.71833	4.31631e-05	-4.77806e-05
		1.72	4.4832e-05	-5.06416e-05
		1.72167	4.22094e-05	-5.25489e-05
		1.72333	4.00636e-05	-5.13569e-05
		1.725	4.17326e-05	-4.94495e-05
		1.72667	4.43552e-05	-4.84958e-05
		1.72833	4.67394e-05	-4.58732e-05
		1.73	4.67394e-05	-4.27738e-05
		1.73167	4.45936e-05	-4.08664e-05
		1.73333	4.26862e-05	-4.11049e-05
		1.735	4.31631e-05	-4.44427e-05
		1.73667	4.55473e-05	-4.77806e-05
		1.73833	4.69778e-05	-4.84958e-05
		1.74	4.67394e-05	-4.89727e-05
		1.74167	4.45936e-05	-5.23105e-05
		1.74333	4.41168e-05	-5.44563e-05
		1.745	4.50704e-05	-5.61252e-05
		1.74667	4.69778e-05	-5.75557e-05
		1.74833	4.86467e-05	-5.61252e-05
		1.75	5.19846e-05	-5.42179e-05
		1.75167	5.46072e-05	-5.42179e-05
		1.75333	5.34151e-05	-5.30258e-05
		1.755	5.05541e-05	-4.99263e-05
		1.75667	5.15077e-05	-4.75422e-05
		1.75833	5.43688e-05	-4.63501e-05
		1.76	5.46072e-05	-4.53964e-05
		1.76167	5.2223e-05	-4.63501e-05
		1.76333	4.81699e-05	-4.63501e-05
		1.765	4.69778e-05	-4.25354e-05
		1.76667	4.86467e-05	-4.18201e-05
		1.76833	4.86467e-05	-4.65885e-05
		1.77	4.7693e-05	-5.06416e-05
		1.77167	4.74546e-05	-5.01648e-05
		1.77333	4.81699e-05	-4.84958e-05
		1.775	4.9362e-05	-4.87343e-05
		1.77667	4.96004e-05	-4.99263e-05
		1.77833	5.15077e-05	-5.13569e-05
		1.78	5.2223e-05	-5.27874e-05
		1.78167	5.15077e-05	-5.30258e-05
		1.78333	5.24614e-05	-5.20721e-05
		1.785	5.17461e-05	-5.11184e-05
		1.78667	4.79315e-05	-5.27874e-05
		1.78833	4.55473e-05	-5.51716e-05
		1.79	4.38783e-05	-5.44563e-05
		1.79167	4.43552e-05	-5.32642e-05
		1.79333	4.67394e-05	-5.18337e-05
		1.795	4.74546e-05	-5.20721e-05
		1.79667	4.57857e-05	-5.49331e-05
		1.79833	4.45936e-05	-5.46947e-05
		1.8	4.07789e-05	-5.18337e-05
		1.80167	3.7441e-05	-4.99263e-05
		1.80333	3.76795e-05	-4.99263e-05
		1.805	3.76795e-05	-5.18337e-05
		1.80667	3.95868e-05	-5.35026e-05
		1.80833	4.29247e-05	-5.35026e-05
		1.81	4.34015e-05	-5.30258e-05
		1.81167	4.14942e-05	-5.39795e-05
		1.81333	4.07789e-05	-5.58868e-05
		1.815	4.36399e-05	-5.63636e-05
		1.81667	4.60241e-05	-5.58868e-05
		1.81833	4.67394e-05	-5.51716e-05
		1.82	4.69778e-05	-5.46947e-05
		1.82167	4.65009e-05	-5.13569e-05
		1.82333	4.4832e-05	-4.94495e-05
		1.825	4.55473e-05	-5.13569e-05
		1.82667	4.69778e-05	-5.23105e-05
		1.82833	4.81699e-05	-5.35026e-05
		1.83	4.86467e-05	-5.58868e-05
		1.83167	4.74546e-05	-5.46947e-05
		1.83333	4.60241e-05	-5.20721e-05
		1.835	4.67394e-05	-5.13569e-05
		1.83667	4.81699e-05	-5.13569e-05
		1.83833	4.81699e-05	-5.23105e-05
		1.84	4.9362e-05	-5.39795e-05
		1.84167	5.41303e-05	-5.56484e-05
		1.84333	5.67529e-05	-5.51716e-05
		1.845	5.67529e-05	-5.44563e-05
		1.84667	5.57993e-05	-5.51716e-05
		1.84833	5.2223e-05	-5.44563e-05
		1.85	5.12693e-05	-5.35026e-05
		1.85167	5.10309e-05	-5.49331e-05
		1.85333	4.96004e-05	-5.66021e-05
		1.855	5.05541e-05	-5.58868e-05
		1.85667	5.46072e-05	-5.39795e-05
		1.85833	5.69914e-05	-5.58868e-05
		1.86	5.67529e-05	-5.51716e-05
		1.86167	5.5084e-05	-5.20721e-05
		1.86333	5.00772e-05	-5.23105e-05
		1.865	4.81699e-05	-5.46947e-05
		1.86667	5.07925e-05	-5.61252e-05
		1.86833	5.2223e-05	-5.70789e-05
		1.87	5.00772e-05	-5.73173e-05
		1.87167	4.86467e-05	-5.61252e-05
		1.87333	5.00772e-05	-5.27874e-05
		1.875	4.79315e-05	-5.11184e-05
		1.87667	4.86467e-05	-5.23105e-05
		1.87833	4.91235e-05	-5.23105e-05
		1.88	4.79315e-05	-5.11184e-05
		1.88167	4.79315e-05	-5.11184e-05
		1.88333	4.86467e-05	-5.32642e-05
		1.885	4.81699e-05	-5.35026e-05
		1.88667	4.67394e-05	-5.23105e-05
		1.88833	4.4832e-05	-5.44563e-05
		1.89	4.36399e-05	-5.63636e-05
		1.89167	4.43552e-05	-5.73173e-05
		1.89333	4.53088e-05	-6.08936e-05
		1.895	4.55473e-05	-6.30394e-05
		1.89667	4.62625e-05	-6.28009e-05
		1.89833	4.74546e-05	-6.20857e-05
		1.9	4.91235e-05	-5.89863e-05
		1.90167	5.15077e-05	-5.66021e-05
		1.90333	5.24614e-05	-5.58868e-05
		1.905	5.31767e-05	-5.46947e-05
		1.90667	5.46072e-05	-5.541e-05
		1.90833	5.31767e-05	-5.51716e-05
		1.91	5.12693e-05	-5.3741e-05
		1.91167	5.15077e-05	-5.44563e-05
		1.91333	5.29382e-05	-5.541e-05
		1.915	5.38919e-05	-5.58868e-05
		1.91667	5.12693e-05	-5.39795e-05
		1.91833	4.81699e-05	-5.18337e-05
		1.92	4.62625e-05	-5.06416e-05
		1.92167	4.67394e-05	-5.23105e-05
		1.92333	4.91235e-05	-5.46947e-05
		1.925	5.07925e-05	-5.44563e-05
		1.92667	5.29382e-05	-5.32642e-05
		1.92833	5.29382e-05	-5.20721e-05
		1.93	5.00772e-05	-5.39795e-05
		1.93167	4.96004e-05	-5.70789e-05
		1.93333	5.24614e-05	-5.63636e-05
		1.935	5.65145e-05	-5.35026e-05
		1.93667	5.81835e-05	-5.13569e-05
		1.93833	5.55608e-05	-5.23105e-05
		1.94	5.5084e-05	-5.61252e-05
		1.94167	5.67529e-05	-6.04168e-05
		1.94333	5.67529e-05	-5.87478e-05
		1.945	5.55608e-05	-5.3741e-05
		1.94667	5.67529e-05	-5.20721e-05
		1.94833	5.72298e-05	-5.35026e-05
		1.95	5.55608e-05	-5.70789e-05
		1.95167	5.62761e-05	-5.85094e-05
		1.95333	5.74682e-05	-5.77942e-05
		1.955	5.55608e-05	-5.77942e-05
		1.95667	5.60377e-05	-5.77942e-05
		1.95833	5.81835e-05	-5.73173e-05
		1.96	5.69914e-05	-5.66021e-05
		1.96167	5.67529e-05	-5.73173e-05
		1.96333	5.65145e-05	-5.8271e-05
		1.965	5.29382e-05	-5.97015e-05
		1.96667	4.98388e-05	-6.25625e-05
		1.96833	4.86467e-05	-6.37546e-05
		1.97	4.86467e-05	-6.25625e-05
		1.97167	4.69778e-05	-6.08936e-05
		1.97333	4.55473e-05	-6.08936e-05
		1.975	4.72162e-05	-6.32778e-05
		1.97667	5.05541e-05	-6.32778e-05
		1.97833	5.15077e-05	-6.08936e-05
		1.98	5.07925e-05	-5.85094e-05
		1.98167	4.69778e-05	-5.68405e-05
		1.98333	4.36399e-05	-5.80326e-05
		1.985	4.50704e-05	-5.73173e-05
		1.98667	4.81699e-05	-5.58868e-05
		1.98833	4.98388e-05	-5.89863e-05
		1.99	5.05541e-05	-6.35162e-05
		1.99167	5.5084e-05	-6.61388e-05
		1.99333	5.60377e-05	-6.70925e-05
		1.995	5.29382e-05	-6.66156e-05
		1.99667	5.31767e-05	-6.70925e-05
		1.99833	5.43688e-05	-6.59004e-05
		2	5.36535e-05	-6.1132e-05
		2.00167	5.26998e-05	-5.97015e-05
		2.00333	5.15077e-05	-6.28009e-05
		2.005	5.07925e-05	-6.30394e-05
		2.00667	5.29382e-05	-6.23241e-05
		2.00833	5.41303e-05	-6.30394e-05
		2.01	5.41303e-05	-6.42315e-05
		2.01167	5.5084e-05	-6.59004e-05
		2.01333	5.77066e-05	-6.63772e-05
		2.015	5.81835e-05	-6.61388e-05
		2.01667	5.67529e-05	-6.59004e-05
		2.01833	5.55608e-05	-6.44699e-05
		2.02	5.53224e-05	-6.54236e-05
		2.02167	5.72298e-05	-6.94767e-05
		2.02333	5.69914e-05	-7.11456e-05
		2.025	5.41303e-05	-6.8523e-05
		2.02667	5.10309e-05	-6.59004e-05
		2.02833	5.15077e-05	-6.51851e-05
		2.03	5.41303e-05	-6.32778e-05
		2.03167	5.48456e-05	-6.23241e-05
		2.03333	5.55608e-05	-6.28009e-05
		2.035	5.55608e-05	-6.1132e-05
		2.03667	5.46072e-05	-6.08936e-05
		2.03833	5.38919e-05	-6.20857e-05
		2.04	5.12693e-05	-6.13704e-05
		2.04167	4.81699e-05	-6.20857e-05
		2.04333	4.72162e-05	-6.37546e-05
		2.045	4.91235e-05	-6.51851e-05
		2.04667	4.81699e-05	-6.44699e-05
		2.04833	4.69778e-05	-6.44699e-05
		2.05	4.81699e-05	-6.70925e-05
		2.05167	5.05541e-05	-6.89998e-05
		2.05333	5.38919e-05	-6.99535e-05
		2.055	5.5084e-05	-6.78077e-05
		2.05667	5.62761e-05	-6.28009e-05
		2.05833	5.77066e-05	-5.92247e-05
		2.06	5.46072e-05	-5.73173e-05
		2.06167	5.34151e-05	-5.63636e-05
		2.06333	5.67529e-05	-5.80326e-05
		2.065	5.62761e-05	-5.97015e-05
		2.06667	5.60377e-05	-5.80326e-05
		2.06833	5.60377e-05	-5.66021e-05
		2.07	5.24614e-05	-5.51716e-05
		2.07167	5.10309e-05	-5.42179e-05
		2.07333	5.17461e-05	-5.58868e-05
		2.075	5.29382e-05	-5.8271e-05
		2.07667	5.36535e-05	-5.85094e-05
		2.07833	5.26998e-05	-5.99399e-05
		2.08	5.10309e-05	-6.32778e-05
		2.08167	5.10309e-05	-6.44699e-05
		2.08333	5.19846e-05	-6.3993e-05
		2.085	5.29382e-05	-6.3993e-05
		2.08667	5.26998e-05	-6.44699e-05
		2.08833	5.29382e-05	-6.23241e-05
		2.09	5.43688e-05	-6.08936e-05
		2.09167	5.5084e-05	-6.13704e-05
		2.09333	5.55608e-05	-6.1132e-05
		2.095	5.62761e-05	-6.18473e-05
		2.09667	5.74682e-05	-6.54236e-05
		2.09833	5.62761e-05	-6.8523e-05
		2.1	5.46072e-05	-6.87614e-05
		2.10167	5.29382e-05	-6.68541e-05
		2.10333	5.03156e-05	-6.44699e-05
		2.105	5.07925e-05	-6.30394e-05
		2.10667	5.43688e-05	-6.28009e-05
		2.10833	5.55608e-05	-6.49467e-05
		2.11	5.38919e-05	-6.59004e-05
		2.11167	5.29382e-05	-6.49467e-05
		2.11333	5.2223e-05	-6.32778e-05
		2.115	5.19846e-05	-6.1132e-05
		2.11667	5.29382e-05	-6.23241e-05
		2.11833	5.48456e-05	-6.35162e-05
		2.12	5.67529e-05	-6.37546e-05
		2.12167	5.62761e-05	-6.32778e-05
		2.12333	5.43688e-05	-6.06552e-05
		2.125	5.34151e-05	-5.77942e-05
		2.12667	5.15077e-05	-5.63636e-05
		2.12833	5.12693e-05	-5.77942e-05
		2.13	5.2223e-05	-5.89863e-05
		2.13167	5.05541e-05	-5.73173e-05
		2.13333	4.86467e-05	-5.80326e-05
		2.135	4.72162e-05	-6.06552e-05
		2.13667	4.88851e-05	-6.06552e-05
		2.13833	5.2223e-05	-5.87478e-05
		2.14	5.41303e-05	-5.92247e-05
		2.14167	5.46072e-05	-6.08936e-05
		2.14333	5.29382e-05	-5.97015e-05
		2.145	4.81699e-05	-5.94631e-05
		2.14667	4.43552e-05	-6.25625e-05
		2.14833	4.53088e-05	-6.35162e-05
		2.15	4.79315e-05	-6.1132e-05
		2.15167	4.9362e-05	-6.16089e-05
		2.15333	5.2223e-05	-6.32778e-05
		2.155	5.2223e-05	-6.37546e-05
		2.15667	4.91235e-05	-6.44699e-05
		2.15833	4.84083e-05	-6.49467e-05
		2.16	4.81699e-05	-6.49467e-05
		2.16167	4.57857e-05	-6.42315e-05
		2.16333	4.60241e-05	-6.47083e-05
		2.165	4.74546e-05	-6.68541e-05
		2.16667	4.81699e-05	-6.78077e-05
		2.16833	4.81699e-05	-6.78077e-05
		2.17	4.50704e-05	-6.66156e-05
		2.17167	4.29247e-05	-6.47083e-05
		2.17333	4.29247e-05	-6.68541e-05
		2.175	4.43552e-05	-6.92383e-05
		2.17667	4.74546e-05	-7.1384e-05
		2.17833	4.88851e-05	-7.37682e-05
		2.18	4.81699e-05	-7.30529e-05
		2.18167	4.81699e-05	-7.06688e-05
		2.18333	4.69778e-05	-6.94767e-05
		2.185	4.4832e-05	-7.1384e-05
		2.18667	4.50704e-05	-7.25761e-05
		2.18833	4.67394e-05	-7.1384e-05
		2.19	4.81699e-05	-7.23377e-05
		2.19167	4.88851e-05	-6.97151e-05
		2.19333	4.9362e-05	-6.51851e-05
		2.195	5.12693e-05	-6.35162e-05
		2.19667	5.15077e-05	-6.3993e-05
		2.19833	4.9362e-05	-6.63772e-05
		2.2	4.7693e-05	-6.8523e-05
		2.20167	4.55473e-05	-7.28145e-05
		2.20333	4.50704e-05	-7.5914e-05
		2.205	4.69778e-05	-7.4245e-05
		2.20667	4.81699e-05	-7.1384e-05
		2.20833	4.96004e-05	-7.06688e-05
		2.21	5.05541e-05	-7.09072e-05
		2.21167	5.29382e-05	-7.04303e-05
		2.21333	5.55608e-05	-6.92383e-05
		2.215	5.36535e-05	-6.94767e-05
		2.21667	5.15077e-05	-6.89998e-05
		2.21833	5.19846e-05	-6.80462e-05
		2.22	5.34151e-05	-6.89998e-05
		2.22167	5.36535e-05	-7.16224e-05
		2.22333	5.17461e-05	-7.09072e-05
		2.225	4.96004e-05	-6.97151e-05
		2.22667	4.96004e-05	-7.04303e-05
		2.22833	4.86467e-05	-6.8523e-05
		2.23	4.69778e-05	-6.54236e-05
		2.23167	4.67394e-05	-6.44699e-05
		2.23333	4.4832e-05	-6.70925e-05
		2.235	4.43552e-05	-7.04303e-05
		2.23667	4.74546e-05	-7.30529e-05
		2.23833	5.00772e-05	-7.30529e-05
		2.24	4.86467e-05	-7.30529e-05
		2.24167	4.62625e-05	-7.30529e-05
		2.24333	4.4832e-05	-7.04303e-05
		2.245	4.29247e-05	-6.68541e-05
		2.24667	4.36399e-05	-6.44699e-05
		2.24833	4.69778e-05	-6.70925e-05
		2.25	4.81699e-05	-7.06688e-05
		2.25167	4.69778e-05	-7.1384e-05
		2.25333	4.53088e-05	-6.99535e-05
		2.255	4.55473e-05	-6.82846e-05
		2.25667	4.7693e-05	-6.89998e-05
		2.25833	4.81699e-05	-6.87614e-05
		2.26	4.67394e-05	-6.66156e-05
		2.26167	4.62625e-05	-6.37546e-05
		2.26333	4.88851e-05	-6.25625e-05
		2.265	5.19846e-05	-6.35162e-05
		2.26667	5.2223e-05	-6.66156e-05
		2.26833	4.96004e-05	-6.89998e-05
		2.27	4.67394e-05	-6.80462e-05
		2.27167	4.43552e-05	-6.73309e-05
		2.27333	4.34015e-05	-7.06688e-05
		2.275	4.36399e-05	-7.37682e-05
		2.27667	4.34015e-05	-7.4245e-05
		2.27833	4.26862e-05	-7.54371e-05
		2.28	4.31631e-05	-7.47219e-05
		2.28167	4.45936e-05	-6.99535e-05
		2.28333	4.41168e-05	-6.75693e-05
		2.285	4.22094e-05	-6.80462e-05
		2.28667	4.17326e-05	-6.70925e-05
		2.28833	4.26862e-05	-6.70925e-05
		2.29	4.50704e-05	-6.82846e-05
		2.29167	4.69778e-05	-6.80462e-05
		2.29333	4.69778e-05	-6.92383e-05
		2.295	4.65009e-05	-7.09072e-05
		2.29667	4.67394e-05	-7.23377e-05
		2.29833	4.65009e-05	-7.20993e-05
		2.3	4.62625e-05	-6.8523e-05
		2.30167	4.55473e-05	-6.63772e-05
		2.30333	4.36399e-05	-6.82846e-05
		2.305	4.29247e-05	-6.99535e-05
		2.30667	4.10173e-05	-6.99535e-05
		2.30833	3.81563e-05	-6.99535e-05
		2.31	3.93484e-05	-7.09072e-05
		2.31167	4.1971e-05	-7.04303e-05
		2.31333	4.26862e-05	-6.89998e-05
		2.315	4.31631e-05	-6.82846e-05
		2.31667	4.4832e-05	-6.87614e-05
		2.31833	4.31631e-05	-7.18609e-05
		2.32	4.07789e-05	-7.5914e-05
		2.32167	4.41168e-05	-7.73445e-05
		2.32333	4.67394e-05	-7.44835e-05
		2.325	4.45936e-05	-6.92383e-05
		2.32667	4.12557e-05	-6.49467e-05
		2.32833	3.93484e-05	-6.5662e-05
		2.33	3.88715e-05	-6.92383e-05
		2.33167	3.88715e-05	-7.23377e-05
		2.33333	3.86331e-05	-7.49603e-05
		2.335	3.86331e-05	-7.40066e-05
		2.33667	3.81563e-05	-6.99535e-05
		2.33833	3.60105e-05	-6.70925e-05
		2.34	3.36263e-05	-6.66156e-05
		2.34167	3.36263e-05	-6.70925e-05
		2.34333	3.60105e-05	-6.8523e-05
		2.345	3.79179e-05	-7.09072e-05
		2.34667	3.7441e-05	-7.30529e-05
		2.34833	3.911e-05	-7.49603e-05
		2.35	4.00636e-05	-7.5914e-05
		2.35167	3.93484e-05	-7.4245e-05
		2.35333	3.93484e-05	-7.32914e-05
		2.355	3.93484e-05	-7.54371e-05
		2.35667	3.95868e-05	-7.80597e-05
		2.35833	4.05405e-05	-7.8775e-05
		2.36	3.98252e-05	-7.71061e-05
		2.36167	4.07789e-05	-7.5914e-05
		2.36333	4.1971e-05	-7.63908e-05
		2.365	4.31631e-05	-7.49603e-05
		2.36667	4.1971e-05	-7.20993e-05
		2.36833	3.911e-05	-7.04303e-05
		2.37	3.911e-05	-7.09072e-05
		2.37167	3.76795e-05	-7.4245e-05
		2.37333	3.458e-05	-7.71061e-05
		2.375	3.21958e-05	-7.71061e-05
		2.37667	3.26727e-05	-7.63908e-05
		2.37833	3.19574e-05	-7.66292e-05
		2.38	3.00501e-05	-7.5914e-05
		2.38167	3.12422e-05	-7.44835e-05
		2.38333	3.29111e-05	-7.32914e-05
		2.385	3.29111e-05	-7.20993e-05
		2.38667	3.458e-05	-7.11456e-05
		2.38833	3.43416e-05	-6.97151e-05
		2.39	3.19574e-05	-6.70925e-05
		2.39167	3.19574e-05	-6.47083e-05
		2.39333	3.26727e-05	-6.44699e-05
		2.395	3.1719e-05	-6.73309e-05
		2.39667	3.33879e-05	-7.1384e-05
		2.39833	3.88715e-05	-7.44835e-05
		2.4	4.14942e-05	-7.5914e-05
		2.40167	4.05405e-05	-7.82982e-05
		2.40333	4.00636e-05	-7.94902e-05
		2.405	4.17326e-05	-7.71061e-05
		2.40667	4.12557e-05	-7.47219e-05
		2.40833	3.69642e-05	-7.49603e-05
		2.41	3.38648e-05	-7.54371e-05
		2.41167	3.458e-05	-7.40066e-05
		2.41333	3.458e-05	-7.23377e-05
		2.415	3.57721e-05	-7.09072e-05
		2.41667	3.93484e-05	-7.09072e-05
		2.41833	3.93484e-05	-7.11456e-05
		2.42	3.62489e-05	-7.04303e-05
		2.42167	3.60105e-05	-7.1384e-05
		2.42333	3.69642e-05	-7.11456e-05
		2.425	3.69642e-05	-7.16224e-05
		2.42667	3.67258e-05	-7.37682e-05
		2.42833	3.69642e-05	-7.49603e-05
		2.43	3.81563e-05	-7.49603e-05
		2.43167	3.95868e-05	-7.4245e-05
		2.43333	4.31631e-05	-7.4245e-05
		2.435	4.45936e-05	-7.51987e-05
		2.43667	4.4832e-05	-7.63908e-05
		2.43833	4.41168e-05	-7.82982e-05
		2.44	3.98252e-05	-7.94902e-05
		2.44167	3.7441e-05	-7.92518e-05
		2.44333	3.7441e-05	-7.71061e-05
		2.445	3.57721e-05	-7.20993e-05
		2.44667	3.26727e-05	-7.11456e-05
		2.44833	3.26727e-05	-7.37682e-05
		2.45	3.31495e-05	-7.32914e-05
		2.45167	3.1719e-05	-7.23377e-05
		2.45333	3.12422e-05	-7.32914e-05
		2.455	3.29111e-05	-7.23377e-05
		2.45667	3.41032e-05	-6.97151e-05
		2.45833	3.19574e-05	-6.97151e-05
		2.46	3.02885e-05	-7.18609e-05
		2.46167	2.98116e-05	-7.37682e-05
		2.46333	2.98116e-05	-7.51987e-05
		2.465	2.95732e-05	-7.47219e-05
		2.46667	2.8858e-05	-7.44835e-05
		2.46833	2.81427e-05	-7.54371e-05
		2.47	2.81427e-05	-7.68676e-05
		2.47167	2.79043e-05	-7.73445e-05
		2.47333	2.8858e-05	-7.66292e-05
		2.475	3.10037e-05	-7.5914e-05
		2.47667	2.98116e-05	-7.51987e-05
		2.47833	2.67122e-05	-7.5914e-05
		2.48	2.40896e-05	-7.71061e-05
		2.48167	2.36128e-05	-7.63908e-05
		2.48333	2.4328e-05	-7.51987e-05
		2.485	2.4328e-05	-7.71061e-05
		2.48667	2.50433e-05	-8.04439e-05
		2.48833	2.55201e-05	-8.11592e-05
		2.49	2.52817e-05	-8.09208e-05
		2.49167	2.4328e-05	-7.94902e-05
		2.49333	2.38512e-05	-8.21129e-05
		2.495	2.50433e-05	-8.85502e-05
		2.49667	2.62354e-05	-9.23649e-05
		2.49833	2.62354e-05	-9.09343e-05
		2.5	2.19438e-05	-8.83117e-05
		2.50167	2.02749e-05	-8.59276e-05
		2.50333	2.45664e-05	-8.35434e-05
		2.505	2.48049e-05	-8.13976e-05
		2.50667	2.48049e-05	-7.97287e-05
		2.50833	2.76659e-05	-7.92518e-05
		2.51	2.76659e-05	-8.09208e-05
		2.51167	2.55201e-05	-8.30665e-05
		2.51333	2.4328e-05	-8.21129e-05
		2.515	2.45664e-05	-7.97287e-05
		2.51667	2.40896e-05	-7.73445e-05
		2.51833	2.33743e-05	-7.40066e-05
		2.52	2.36128e-05	-7.25761e-05
		2.52167	2.45664e-05	-7.28145e-05
		2.52333	2.67122e-05	-7.44835e-05
		2.525	2.69506e-05	-7.51987e-05
		2.52667	2.55201e-05	-7.44835e-05
		2.52833	2.45664e-05	-7.47219e-05
		2.53	2.48049e-05	-7.49603e-05
		2.53167	2.4328e-05	-7.32914e-05
		2.53333	2.50433e-05	-7.23377e-05
		2.535	2.69506e-05	-7.32914e-05
		2.53667	2.67122e-05	-7.37682e-05
		2.53833	2.40896e-05	-7.35298e-05
		2.54	2.19438e-05	-7.37682e-05
		2.54167	2.17054e-05	-7.56756e-05
		2.54333	2.19438e-05	-7.80597e-05
		2.545	2.19438e-05	-7.92518e-05
		2.54667	2.19438e-05	-7.99671e-05
		2.54833	2.4328e-05	-7.82982e-05
		2.55	2.69506e-05	-7.71061e-05
		2.55167	2.4328e-05	-7.85366e-05
		2.55333	2.07517e-05	-7.80597e-05
		2.555	2.09902e-05	-7.66292e-05
		2.55667	2.19438e-05	-7.82982e-05
		2.55833	2.1467e-05	-8.11592e-05
		2.56	2.07517e-05	-8.18744e-05
		2.56167	2.02749e-05	-7.90134e-05
		2.56333	2.07517e-05	-7.71061e-05
		2.565	2.05133e-05	-7.90134e-05
		2.56667	1.83675e-05	-8.04439e-05
		2.56833	1.8606e-05	-8.21129e-05
		2.57	2.07517e-05	-8.6166e-05
		2.57167	1.90828e-05	-8.71196e-05
		2.57333	1.6937e-05	-8.54507e-05
		2.575	1.83675e-05	-8.71196e-05
		2.57667	1.90828e-05	-8.73581e-05
		2.57833	1.66986e-05	-8.54507e-05
		2.58	1.35992e-05	-8.1636e-05
		2.58167	1.21687e-05	-7.80597e-05
		2.58333	1.04997e-05	-7.73445e-05
		2.585	8.8308e-06	-7.71061e-05
		2.58667	1.21687e-05	-7.5914e-05
		2.58833	1.45529e-05	-7.49603e-05
		2.59	1.57449e-05	-7.49603e-05
		2.59167	1.88444e-05	-7.66292e-05
		2.59333	2.00365e-05	-7.80597e-05
		2.595	1.95596e-05	-7.73445e-05
		2.59667	1.74139e-05	-7.92518e-05
		2.59833	1.57449e-05	-8.42586e-05
		2.6	1.31223e-05	-8.59276e-05
		2.60167	1.16918e-05	-8.21129e-05
		2.60333	1.45529e-05	-7.97287e-05
		2.605	1.57449e-05	-7.97287e-05
		2.60667	1.45529e-05	-7.80597e-05
		2.60833	1.26455e-05	-7.5914e-05
		2.61	1.07382e-05	-7.5914e-05
		2.61167	1.07382e-05	-7.5914e-05
		2.61333	1.33608e-05	-7.63908e-05
		2.615	1.57449e-05	-7.61524e-05
		2.61667	1.59834e-05	-7.51987e-05
		2.61833	1.45529e-05	-7.5914e-05
		2.62	1.21687e-05	-7.78213e-05
		2.62167	1.02613e-05	-7.90134e-05
		2.62333	9.54606e-06	-7.85366e-05
		2.625	1.14534e-05	-7.92518e-05
		2.62667	1.21687e-05	-8.11592e-05
		2.62833	1.21687e-05	-8.18744e-05
		2.63	1.14534e-05	-8.23513e-05
		2.63167	1.14534e-05	-8.23513e-05
		2.63333	1.16918e-05	-8.04439e-05
		2.635	1.09766e-05	-7.85366e-05
		2.63667	1.21687e-05	-7.71061e-05
		2.63833	1.38376e-05	-7.71061e-05
		2.64	1.33608e-05	-7.90134e-05
		2.64167	1.19302e-05	-7.94902e-05
		2.64333	1.21687e-05	-7.75829e-05
		2.645	1.24071e-05	-7.71061e-05
		2.64667	1.09766e-05	-7.71061e-05
		2.64833	1.00229e-05	-7.71061e-05
		2.65	8.8308e-06	-7.99671e-05
		2.65167	7.40029e-06	-8.11592e-05
		2.65333	6.68503e-06	-7.80597e-05
		2.655	6.92345e-06	-7.68676e-05
		2.65667	6.68503e-06	-7.8775e-05
		2.65833	9.06922e-06	-7.97287e-05
		2.66	1.24071e-05	-7.94902e-05
		2.66167	1.07382e-05	-7.97287e-05
		2.66333	7.16187e-06	-7.99671e-05
		2.665	6.92345e-06	-7.92518e-05
		2.66667	9.54606e-06	-7.85366e-05
		2.66833	1.33608e-05	-7.8775e-05
		2.67	1.35992e-05	-7.85366e-05
		2.67167	1.21687e-05	-7.71061e-05
		2.67333	1.28839e-05	-7.49603e-05
		2.675	1.09766e-05	-7.30529e-05
		2.67667	8.59238e-06	-7.32914e-05
		2.67833	7.63871e-06	-7.4245e-05
		2.68	6.44662e-06	-7.44835e-05
		2.68167	6.92345e-06	-7.4245e-05
		2.68333	1.07382e-05	-7.1384e-05
		2.685	1.35992e-05	-6.8523e-05
		2.68667	9.54606e-06	-6.99535e-05
		2.68833	6.44662e-06	-7.25761e-05
		2.69	6.68503e-06	-7.40066e-05
		2.69167	5.49294e-06	-7.4245e-05
		2.69333	6.92345e-06	-7.47219e-05
		2.695	9.54606e-06	-7.82982e-05
		2.69667	1.00229e-05	-7.99671e-05
		2.69833	1.1215e-05	-8.13976e-05
		2.7	1.09766e-05	-8.47355e-05
		2.70167	9.30764e-06	-8.23513e-05
		2.70333	9.78448e-06	-8.02055e-05
		2.705	9.54606e-06	-8.09208e-05
		2.70667	8.11555e-06	-7.97287e-05
		2.70833	7.40029e-06	-7.94902e-05
		2.71	8.35396e-06	-7.97287e-05
		2.71167	8.59238e-06	-8.04439e-05
		2.71333	8.59238e-06	-8.25897e-05
		2.715	6.92345e-06	-8.33049e-05
		2.71667	3.82401e-06	-8.21129e-05
		2.71833	5.25452e-06	-8.1636e-05
		2.72	6.92345e-06	-8.1636e-05
		2.72167	4.30085e-06	-8.11592e-05
		2.72333	1.43983e-06	-7.85366e-05
		2.725	3.34717e-06	-7.54371e-05
		2.72667	7.40029e-06	-7.37682e-05
		2.72833	9.78448e-06	-7.28145e-05
		2.73	1.19302e-05	-7.40066e-05
		2.73167	1.38376e-05	-7.37682e-05
		2.73333	1.33608e-05	-7.18609e-05
		2.735	9.54606e-06	-7.11456e-05
		2.73667	7.63871e-06	-7.01919e-05
		2.73833	7.16187e-06	-6.94767e-05
		2.74	5.49294e-06	-6.8523e-05
		2.74167	4.53927e-06	-6.8523e-05
		2.74333	4.53927e-06	-6.97151e-05
		2.745	4.30085e-06	-6.99535e-05
		2.74667	2.87034e-06	-6.99535e-05
		2.74833	3.34717e-06	-6.8523e-05
		2.75	5.0161e-06	-6.78077e-05
		2.75167	5.0161e-06	-6.82846e-05
		2.75333	5.96978e-06	-6.80462e-05
		2.755	5.49294e-06	-6.92383e-05
		2.75667	2.15508e-06	-7.09072e-05
		2.75833	-4.67524e-07	-7.18609e-05
		2.76	-1.4212e-06	-7.25761e-05
		2.76167	-9.44361e-07	-7.40066e-05
		2.76333	-2.29105e-07	-7.49603e-05
		2.765	2.47732e-07	-7.5914e-05
		2.76667	2.15508e-06	-7.51987e-05
		2.76833	3.34717e-06	-7.25761e-05
		2.77	3.34717e-06	-7.06688e-05
		2.77167	4.53927e-06	-6.8523e-05
		2.77333	4.53927e-06	-6.70925e-05
		2.775	2.87034e-06	-6.68541e-05
		2.77667	9.62988e-07	-6.73309e-05
		2.77833	-1.4212e-06	-6.78077e-05
		2.78	-2.85171e-06	-6.75693e-05
		2.78167	-2.85171e-06	-6.78077e-05
		2.78333	-2.37487e-06	-6.97151e-05
		2.785	-1.18278e-06	-7.11456e-05
		2.78667	-9.44361e-07	-7.1384e-05
		2.78833	9.31323e-09	-7.20993e-05
		2.79	-2.29105e-07	-7.28145e-05
		2.79167	-1.18278e-06	-7.37682e-05
		2.79333	-1.4212e-06	-7.54371e-05
		2.795	-2.29105e-07	-7.73445e-05
		2.79667	2.87034e-06	-7.92518e-05
		2.79833	4.30085e-06	-7.92518e-05
		2.8	2.87034e-06	-7.82982e-05
		2.80167	1.67824e-06	-7.61524e-05
		2.80333	9.62988e-07	-7.25761e-05
		2.805	-2.29105e-07	-6.97151e-05
		2.80667	2.47732e-07	-6.80462e-05
		2.80833	1.43983e-06	-7.06688e-05
		2.81	9.31323e-09	-7.32914e-05
		2.81167	-2.13645e-06	-7.32914e-05
		2.81333	-3.32855e-06	-7.20993e-05
		2.815	-4.28222e-06	-7.06688e-05
		2.81667	-2.37487e-06	-7.06688e-05
		2.81833	9.62988e-07	-7.25761e-05
		2.82	7.24569e-07	-7.49603e-05
		2.82167	-2.29105e-07	-7.5914e-05
		2.82333	2.47732e-07	-7.66292e-05
		2.825	-1.18278e-06	-7.68676e-05
		2.82667	-1.18278e-06	-7.5914e-05
		2.82833	9.62988e-07	-7.5914e-05
		2.83	1.43983e-06	-7.82982e-05
		2.83167	1.43983e-06	-7.80597e-05
		2.83333	9.62988e-07	-7.4245e-05
		2.835	-2.29105e-07	-6.99535e-05
		2.83667	-1.65962e-06	-6.99535e-05
		2.83833	-4.0438e-06	-7.28145e-05
		2.84	-2.85171e-06	-7.25761e-05
		2.84167	-1.65962e-06	-7.09072e-05
		2.84333	-2.37487e-06	-7.04303e-05
		2.845	-3.80538e-06	-7.06688e-05
		2.84667	-5.2359e-06	-7.1384e-05
		2.84833	-6.18957e-06	-7.20993e-05
		2.85	-7.14324e-06	-7.20993e-05
		2.85167	-5.2359e-06	-7.16224e-05
		2.85333	-2.85171e-06	-6.92383e-05
		2.855	-4.0438e-06	-6.80462e-05
		2.85667	-5.2359e-06	-6.97151e-05
		2.85833	-5.2359e-06	-7.01919e-05
		2.86	-5.95115e-06	-6.8523e-05
		2.86167	-4.99748e-06	-6.70925e-05
		2.86333	-1.65962e-06	-6.70925e-05
		2.865	9.31323e-09	-6.94767e-05
		2.86667	-4.67524e-07	-7.4245e-05
		2.86833	7.24569e-07	-7.80597e-05
		2.87	9.62988e-07	-7.71061e-05
		2.87167	-1.18278e-06	-7.5914e-05
		2.87333	-1.4212e-06	-7.78213e-05
		2.875	-1.4212e-06	-7.90134e-05
		2.87667	-4.0438e-06	-7.78213e-05
		2.87833	-7.62008e-06	-7.66292e-05
		2.88	-8.57376e-06	-7.37682e-05
		2.88167	-5.95115e-06	-7.01919e-05
		2.88333	-4.99748e-06	-6.89998e-05
		2.885	-4.52064e-06	-6.92383e-05
		2.88667	-4.52064e-06	-7.09072e-05
		2.88833	-7.8585e-06	-7.37682e-05
		2.89	-1.02427e-05	-7.32914e-05
		2.89167	-9.28901e-06	-7.18609e-05
		2.89333	-5.95115e-06	-7.35298e-05
		2.895	-3.09013e-06	-7.66292e-05
		2.89667	-2.85171e-06	-7.71061e-05
		2.89833	-3.80538e-06	-7.61524e-05
		2.9	-5.2359e-06	-7.63908e-05
		2.90167	-7.38166e-06	-7.63908e-05
		2.90333	-8.09692e-06	-7.32914e-05
		2.905	-7.14324e-06	-7.09072e-05
		2.90667	-5.95115e-06	-7.06688e-05
		2.90833	-5.47431e-06	-6.94767e-05
		2.91	-5.47431e-06	-6.99535e-05
		2.91167	-6.90483e-06	-7.1384e-05
		2.91333	-1.00043e-05	-7.28145e-05
		2.915	-1.19116e-05	-7.11456e-05
		2.91667	-1.33421e-05	-6.87614e-05
		2.91833	-1.47726e-05	-6.97151e-05
		2.92	-1.40574e-05	-6.80462e-05
		2.92167	-1.00043e-05	-6.47083e-05
		2.92333	-5.95115e-06	-6.51851e-05
		2.925	-4.28222e-06	-6.87614e-05
		2.92667	-5.71273e-06	-6.97151e-05
		2.92833	-7.38166e-06	-7.04303e-05
		2.93	-4.75906e-06	-7.09072e-05
		2.93167	-1.65962e-06	-6.92383e-05
		2.93333	-1.89804e-06	-6.59004e-05
		2.935	-2.85171e-06	-6.59004e-05
		2.93667	-4.52064e-06	-6.73309e-05
		2.93833	-6.42799e-06	-6.87614e-05
		2.94	-7.8585e-06	-7.09072e-05
		2.94167	-1.02427e-05	-7.20993e-05
		2.94333	-1.14348e-05	-7.11456e-05
		2.945	-1.02427e-05	-7.11456e-05
		2.94667	-9.76585e-06	-6.94767e-05
		2.94833	-9.76585e-06	-6.59004e-05
		2.95	-1.28653e-05	-6.49467e-05
		2.95167	-1.64416e-05	-6.47083e-05
		2.95333	-1.64416e-05	-6.25625e-05
		2.955	-1.64416e-05	-5.99399e-05
		2.95667	-1.52495e-05	-6.08936e-05
		2.95833	-1.50111e-05	-6.47083e-05
		2.96	-1.54879e-05	-6.47083e-05
		2.96167	-1.50111e-05	-6.32778e-05
		2.96333	-1.57263e-05	-6.25625e-05
		2.965	-1.97794e-05	-6.23241e-05
		2.96667	-2.28789e-05	-6.3993e-05
		2.96833	-2.38325e-05	-6.47083e-05
		2.97	-2.38325e-05	-6.30394e-05
		2.97167	-2.26405e-05	-6.30394e-05
		2.97333	-2.09715e-05	-6.54236e-05
		2.975	-2.26405e-05	-6.80462e-05
		2.97667	-2.38325e-05	-7.1384e-05
		2.97833	-2.21636e-05	-7.09072e-05
		2.98	-2.02563e-05	-6.5662e-05
		2.98167	-1.90642e-05	-6.30394e-05
		2.98333	-1.97794e-05	-6.3993e-05
		2.985	-1.81105e-05	-6.47083e-05
		2.98667	-1.52495e-05	-6.13704e-05
		2.98833	-1.40574e-05	-5.89863e-05
		2.99	-1.26269e-05	-5.97015e-05
		2.99167	-1.11964e-05	-6.04168e-05
		2.99333	-1.19116e-05	-6.13704e-05
		2.995	-1.47726e-05	-6.25625e-05
		2.99667	-1.83489e-05	-6.23241e-05
		2.99833	-2.16868e-05	-6.16089e-05
		3	-2.31173e-05	-6.25625e-05
		3.00167	-2.26405e-05	-6.49467e-05
		3.00333	-2.31173e-05	-6.78077e-05
		3.005	-2.19252e-05	-6.92383e-05
		3.00667	-2.02563e-05	-6.80462e-05
		3.00833	-2.02563e-05	-6.73309e-05
		3.01	-1.81105e-05	-6.73309e-05
		3.01167	-1.59647e-05	-6.8523e-05
		3.01333	-1.62032e-05	-7.04303e-05
		3.015	-1.69184e-05	-6.97151e-05
		3.01667	-1.69184e-05	-6.68541e-05
		3.01833	-1.54879e-05	-6.54236e-05
		3.02	-1.57263e-05	-6.59004e-05
		3.02167	-1.83489e-05	-6.47083e-05
		3.02333	-2.04947e-05	-6.3993e-05
		3.025	-2.14484e-05	-6.70925e-05
		3.02667	-2.16868e-05	-6.73309e-05
		3.02833	-2.16868e-05	-6.42315e-05
		3.03	-2.16868e-05	-6.35162e-05
		3.03167	-2.19252e-05	-6.47083e-05
		3.03333	-2.19252e-05	-6.49467e-05
		3.035	-2.14484e-05	-6.70925e-05
		3.03667	-2.02563e-05	-6.8523e-05
		3.03833	-1.73952e-05	-6.47083e-05
		3.04	-1.52495e-05	-6.06552e-05
		3.04167	-1.52495e-05	-6.04168e-05
		3.04333	-1.64416e-05	-6.30394e-05
		3.045	-1.83489e-05	-6.32778e-05
		3.04667	-1.69184e-05	-6.18473e-05
		3.04833	-1.62032e-05	-6.20857e-05
		3.05	-1.78721e-05	-6.44699e-05
		3.05167	-1.93026e-05	-6.66156e-05
		3.05333	-2.00179e-05	-6.70925e-05
		3.055	-2.00179e-05	-6.8523e-05
		3.05667	-1.88258e-05	-7.06688e-05
		3.05833	-1.88258e-05	-7.04303e-05
		3.06	-1.97794e-05	-7.04303e-05
		3.06167	-1.9541e-05	-7.20993e-05
		3.06333	-1.90642e-05	-7.1384e-05
		3.065	-1.85873e-05	-6.89998e-05
		3.06667	-1.64416e-05	-6.59004e-05
		3.06833	-1.57263e-05	-6.3993e-05
		3.07	-1.78721e-05	-6.66156e-05
		3.07167	-2.00179e-05	-7.09072e-05
		3.07333	-2.09715e-05	-7.1384e-05
		3.075	-1.93026e-05	-7.30529e-05
		3.07667	-1.668e-05	-7.47219e-05
		3.07833	-1.59647e-05	-7.30529e-05
		3.08	-1.97794e-05	-7.06688e-05
		3.08167	-2.14484e-05	-6.8523e-05
		3.08333	-2.00179e-05	-6.70925e-05
		3.085	-1.97794e-05	-6.59004e-05
		3.08667	-2.31173e-05	-6.47083e-05
		3.08833	-2.71704e-05	-6.68541e-05
		3.09	-2.88393e-05	-6.87614e-05
		3.09167	-2.86009e-05	-6.8523e-05
		3.09333	-2.71704e-05	-6.80462e-05
		3.095	-2.52631e-05	-6.8523e-05
		3.09667	-2.59783e-05	-6.8523e-05
		3.09833	-2.88393e-05	-6.94767e-05
		3.1	-2.86009e-05	-6.99535e-05
		3.10167	-2.95546e-05	-6.94767e-05
		3.10333	-3.21772e-05	-6.97151e-05
		3.105	-3.38461e-05	-7.06688e-05
		3.10667	-3.33693e-05	-7.20993e-05
		3.10833	-2.93162e-05	-7.30529e-05
		3.11	-2.64552e-05	-7.35298e-05
		3.11167	-2.74088e-05	-7.47219e-05
		3.11333	-2.95546e-05	-7.63908e-05
		3.115	-3.28925e-05	-7.51987e-05
		3.11667	-3.62303e-05	-7.32914e-05
		3.11833	-3.98066e-05	-7.28145e-05
		3.12	-4.09987e-05	-7.18609e-05
		3.12167	-3.88529e-05	-7.11456e-05
		3.12333	-3.59919e-05	-7.23377e-05
		3.125	-3.4323e-05	-7.40066e-05
		3.12667	-3.33693e-05	-7.32914e-05
		3.12833	-3.07467e-05	-7.18609e-05
		3.13	-2.88393e-05	-7.06688e-05
		3.13167	-3.14619e-05	-7.1384e-05
		3.13333	-3.38461e-05	-7.30529e-05
		3.135	-3.45614e-05	-7.35298e-05
		3.13667	-3.59919e-05	-7.23377e-05
		3.13833	-3.86145e-05	-7.01919e-05
		3.14	-3.7184e-05	-6.89998e-05
		3.14167	-3.31309e-05	-6.99535e-05
		3.14333	-3.21772e-05	-7.04303e-05
		3.145	-3.12235e-05	-6.8523e-05
		3.14667	-2.88393e-05	-6.87614e-05
		3.14833	-2.86009e-05	-6.97151e-05
		3.15	-3.09851e-05	-6.94767e-05
		3.15167	-3.2654e-05	-7.1384e-05
		3.15333	-3.28925e-05	-7.11456e-05
		3.155	-3.50382e-05	-6.97151e-05
		3.15667	-3.88529e-05	-7.11456e-05
		3.15833	-3.90913e-05	-7.32914e-05
		3.16	-3.78992e-05	-7.28145e-05
		3.16167	-3.86145e-05	-6.94767e-05
		3.16333	-4.0045e-05	-6.59004e-05
		3.165	-4.12371e-05	-6.42315e-05
		3.16667	-3.98066e-05	-6.51851e-05
		3.16833	-3.62303e-05	-6.70925e-05
		3.17	-3.45614e-05	-6.8523e-05
		3.17167	-3.2654e-05	-6.94767e-05
		3.17333	-3.24156e-05	-6.94767e-05
		3.175	-3.50382e-05	-6.70925e-05
		3.17667	-3.81377e-05	-6.66156e-05
		3.17833	-3.86145e-05	-6.70925e-05
		3.18	-3.74224e-05	-6.8523e-05
		3.18167	-3.76608e-05	-7.04303e-05
		3.18333	-3.88529e-05	-7.09072e-05
		3.185	-4.05219e-05	-7.25761e-05
		3.18667	-4.05219e-05	-7.23377e-05
		3.18833	-3.93298e-05	-7.09072e-05
		3.19	-3.83761e-05	-7.11456e-05
		3.19167	-3.69456e-05	-7.18609e-05
		3.19333	-3.76608e-05	-7.30529e-05
		3.195	-3.86145e-05	-7.40066e-05
		3.19667	-3.76608e-05	-7.32914e-05
		3.19833	-3.78992e-05	-7.20993e-05
		3.2	-3.76608e-05	-6.92383e-05
		3.20167	-3.76608e-05	-6.70925e-05
		3.20333	-3.95682e-05	-6.75693e-05
		3.205	-4.12371e-05	-6.97151e-05
		3.20667	-4.12371e-05	-7.09072e-05
		3.20833	-3.98066e-05	-7.1384e-05
		3.21	-4.05219e-05	-7.30529e-05
		3.21167	-4.24292e-05	-7.35298e-05
		3.21333	-4.12371e-05	-7.30529e-05
		3.215	-3.98066e-05	-7.23377e-05
		3.21667	-4.24292e-05	-7.44835e-05
		3.21833	-4.38597e-05	-7.37682e-05
		3.22	-4.36213e-05	-6.94767e-05
		3.22167	-4.26676e-05	-6.59004e-05
		3.22333	-4.12371e-05	-6.49467e-05
		3.225	-3.90913e-05	-6.80462e-05
		3.22667	-3.88529e-05	-7.25761e-05
		3.22833	-3.98066e-05	-7.47219e-05
		3.23	-4.12371e-05	-7.66292e-05
		3.23167	-4.12371e-05	-7.78213e-05
		3.23333	-3.93298e-05	-7.73445e-05
		3.235	-4.0045e-05	-7.75829e-05
		3.23667	-4.31445e-05	-7.80597e-05
		3.23833	-4.4575e-05	-7.71061e-05
		3.24	-4.33829e-05	-7.90134e-05
		3.24167	-4.24292e-05	-8.1636e-05
		3.24333	-4.38597e-05	-8.09208e-05
		3.245	-4.2906e-05	-8.09208e-05
		3.24667	-4.09987e-05	-7.99671e-05
		3.24833	-4.33829e-05	-7.82982e-05
		3.25	-4.55286e-05	-7.5914e-05
		3.25167	-4.50518e-05	-7.20993e-05
		3.25333	-4.4575e-05	-7.1384e-05
		3.255	-4.43365e-05	-7.06688e-05
		3.25667	-4.50518e-05	-6.8523e-05
		3.25833	-4.67207e-05	-6.87614e-05
		3.26	-4.62439e-05	-7.09072e-05
		3.26167	-4.57671e-05	-7.09072e-05
		3.26333	-4.79128e-05	-7.11456e-05
		3.265	-4.98202e-05	-7.04303e-05
		3.26667	-5.07738e-05	-6.87614e-05
		3.26833	-5.00586e-05	-6.99535e-05
		3.27	-5.10123e-05	-7.18609e-05
		3.27167	-5.29196e-05	-7.16224e-05
		3.27333	-5.29196e-05	-7.04303e-05
		3.275	-5.10123e-05	-6.8523e-05
		3.27667	-4.64823e-05	-6.87614e-05
		3.27833	-4.24292e-05	-7.32914e-05
		3.28	-4.31445e-05	-7.40066e-05
		3.28167	-4.57671e-05	-7.06688e-05
		3.28333	-4.55286e-05	-6.8523e-05
		3.285	-4.50518e-05	-6.89998e-05
		3.28667	-4.4575e-05	-6.94767e-05
		3.28833	-4.50518e-05	-6.97151e-05
		3.29	-4.76744e-05	-7.1384e-05
		3.29167	-4.81512e-05	-7.4245e-05
		3.29333	-4.69592e-05	-7.49603e-05
		3.295	-4.81512e-05	-7.23377e-05
		3.29667	-5.00586e-05	-7.1384e-05
		3.29833	-4.93433e-05	-7.20993e-05
		3.3	-4.86281e-05	-7.20993e-05
		3.30167	-4.83897e-05	-7.28145e-05
		3.30333	-4.81512e-05	-7.49603e-05
		3.305	-4.86281e-05	-7.44835e-05
		3.30667	-4.88665e-05	-7.20993e-05
		3.30833	-4.91049e-05	-7.20993e-05
		3.31	-5.00586e-05	-7.25761e-05
		3.31167	-4.93433e-05	-7.25761e-05
		3.31333	-4.95818e-05	-7.1384e-05
		3.315	-5.00586e-05	-7.25761e-05
		3.31667	-5.00586e-05	-7.28145e-05
		3.31833	-4.98202e-05	-6.78077e-05
		3.32	-5.00586e-05	-6.47083e-05
		3.32167	-4.83897e-05	-6.5662e-05
		3.32333	-4.79128e-05	-6.8523e-05
		3.325	-5.0297e-05	-7.30529e-05
		3.32667	-5.10123e-05	-7.51987e-05
		3.32833	-4.93433e-05	-7.47219e-05
		3.33	-4.67207e-05	-7.54371e-05
		3.33167	-4.50518e-05	-7.49603e-05
		3.33333	-4.50518e-05	-7.28145e-05
		3.335	-4.69592e-05	-7.20993e-05
		3.33667	-4.98202e-05	-7.11456e-05
[truncated: 5,198 more rows]

## Sheet: Figure 1e
	Figure 1e		Parameter 1	Parameter 2	Parameter 3	mean	Standard Deviation
		KpCyaQ	78	81	86	81.6667	4.04145
		EcCysQ	61	71	62	64.6667	5.50757
		ScCYSQ	3	7	4	4.66667	2.08167
		PaCYSQ	5	1	1.5	2.5	2.17945

## Sheet: Figure 1f
	Figure 1f		Reaction time-(min)
		Time	0 min	15 min	60 min
		10.2611	0.01049	0.00113	0.05382
		10.2645	0.01031	-0.000357628	0.05412
		10.2678	0.01043	-0.00197	0.05454
		10.2711	0.01079	-0.0037	0.05507
		10.2745	0.01138	-0.0053	0.05549
		10.2778	0.01216	-0.00674	0.05573
		10.2811	0.01311	-0.00793	0.05567
		10.2845	0.01401	-0.00888	0.05519
		10.2878	0.0149	-0.0096	0.05418
		10.2911	0.01562	-0.01001	0.05281
		10.2945	0.01615	-0.01031	0.05108
		10.2978	0.01657	-0.01049	0.04917
		10.3011	0.01687	-0.01073	0.04715
		10.3045	0.01717	-0.01097	0.04518
		10.3078	0.01752	-0.01127	0.04333
		10.3111	0.01806	-0.01168	0.04184
		10.3145	0.01884	-0.01216	0.04065
		10.3178	0.01991	-0.01264	0.03994
		10.3211	0.02122	-0.01305	0.03952
		10.3245	0.02271	-0.01341	0.0394
		10.3278	0.02426	-0.01359	0.03946
		10.3311	0.02575	-0.01371	0.03964
		10.3345	0.02706	-0.01377	0.03988
		10.3378	0.02825	-0.01377	0.04017
		10.3411	0.02921	-0.01377	0.04041
		10.3445	0.02998	-0.01383	0.04059
		10.3478	0.03058	-0.01395	0.04065
		10.3511	0.03099	-0.01413	0.04059
		10.3545	0.03129	-0.01425	0.04047
		10.3578	0.03159	-0.01436	0.04023
		10.3611	0.03201	-0.01436	0.03982
		10.3645	0.03254	-0.01431	0.03922
		10.3678	0.0332	-0.01407	0.0385
		10.3711	0.03397	-0.01365	0.03761
		10.3745	0.03487	-0.01311	0.0366
		10.3778	0.03576	-0.01252	0.03558
		10.3811	0.03666	-0.01192	0.03463
		10.3845	0.03761	-0.01138	0.03386
		10.3878	0.03844	-0.01103	0.03338
		10.3911	0.03922	-0.01091	0.03314
		10.3945	0.03982	-0.01103	0.0332
		10.3978	0.04041	-0.01144	0.03356
		10.4011	0.04095	-0.01216	0.03409
		10.4045	0.04148	-0.01317	0.03469
		10.4078	0.04208	-0.01442	0.03529
		10.4111	0.0428	-0.01568	0.0357
		10.4145	0.04357	-0.01693	0.03594
		10.4178	0.04447	-0.018	0.03606
		10.4211	0.04536	-0.01878	0.03606
		10.4245	0.04631	-0.01937	0.036
		10.4278	0.04721	-0.01967	0.036
		10.4311	0.04804	-0.01985	0.03606
		10.4345	0.04882	-0.01985	0.03624
		10.4378	0.04959	-0.01985	0.0366
		10.4411	0.05043	-0.01985	0.03707
		10.4445	0.05144	-0.01991	0.03761
		10.4478	0.05257	-0.01997	0.03809
		10.4511	0.05394	-0.02009	0.03833
		10.4545	0.05549	-0.02009	0.03833
		10.4578	0.05722	-0.01985	0.03809
		10.4611	0.05895	-0.01943	0.03767
		10.4645	0.06068	-0.01872	0.03701
		10.4678	0.06223	-0.01776	0.0363
		10.4711	0.06354	-0.01663	0.03552
		10.4745	0.06461	-0.01544	0.03475
		10.4778	0.06539	-0.01425	0.03421
		10.4811	0.06598	-0.01323	0.03392
		10.4845	0.06646	-0.01234	0.03392
		10.4878	0.06694	-0.01162	0.03427
		10.4911	0.06753	-0.01121	0.03481
		10.4945	0.06825	-0.01103	0.03552
		10.4978	0.06908	-0.01103	0.03636
		10.5011	0.07004	-0.01121	0.03719
		10.5045	0.07105	-0.01138	0.03809
		10.5078	0.072	-0.01156	0.03886
		10.5111	0.07284	-0.0118	0.03964
		10.5145	0.07349	-0.01198	0.04029
		10.5178	0.07397	-0.01216	0.04089
		10.5211	0.07433	-0.01234	0.04137
		10.5245	0.07451	-0.01246	0.04178
		10.5278	0.07468	-0.01258	0.04214
		10.5311	0.07498	-0.01264	0.0425
		10.5345	0.0754	-0.0127	0.04274
		10.5378	0.076	-0.0127	0.04292
		10.5411	0.07671	-0.01276	0.04303
		10.5445	0.07755	-0.01281	0.04309
		10.5478	0.07838	-0.01287	0.04315
		10.5511	0.07915	-0.01287	0.04321
		10.5545	0.07981	-0.01287	0.04327
		10.5578	0.08029	-0.01293	0.04333
		10.5611	0.08065	-0.01293	0.04351
		10.5645	0.0807	-0.01299	0.04369
		10.5678	0.0807	-0.01299	0.04393
		10.5711	0.08053	-0.01287	0.04423
		10.5745	0.08029	-0.0127	0.04458
		10.5778	0.07999	-0.01228	0.04482
		10.5811	0.07969	-0.01168	0.04494
		10.5845	0.07939	-0.01085	0.045
		10.5878	0.07915	-0.00978	0.04482
		10.5911	0.07892	-0.00846	0.04458
		10.5945	0.0788	-0.00697	0.04411
		10.5978	0.07874	-0.0053	0.04351
		10.6011	0.07892	-0.00358	0.04274
		10.6045	0.07933	-0.00191	0.04196
		10.6078	0.07999	-0.000357628	0.04119
		10.6111	0.08082	0.000953674	0.04047
		10.6145	0.0819	0.00191	0.03982
		10.6178	0.08297	0.00256	0.03928
		10.6211	0.08404	0.00286	0.03886
		10.6245	0.08506	0.00274	0.03844
		10.6278	0.08583	0.00226	0.03809
		10.6311	0.08643	0.00155	0.03773
		10.6345	0.08667	0.000536442	0.03731
		10.6378	0.08667	-0.000596046	0.0369
		10.6411	0.08637	-0.00173	0.03642
		10.6445	0.08583	-0.00286	0.03606
		10.6478	0.08512	-0.00376	0.03588
		10.6511	0.0844	-0.00441	0.03588
		10.6545	0.08363	-0.00465	0.03606
		10.6578	0.08291	-0.00453	0.03642
		10.6611	0.08219	-0.00405	0.03684
		10.6645	0.0816	-0.0031	0.03737
		10.6678	0.08112	-0.00191	0.03797
		10.6711	0.08082	-0.000536442	0.03856
		10.6745	0.08065	0.000834465	0.03916
		10.6778	0.0807	0.00209	0.03964
		10.6811	0.08076	0.00304	0.04017
		10.6845	0.08094	0.0037	0.04071
		10.6878	0.08106	0.00399	0.04131
		10.6911	0.08124	0.00405	0.04196
		10.6945	0.08136	0.00399	0.04268
		10.6978	0.08142	0.00381	0.04339
		10.7011	0.08142	0.00381	0.04399
		10.7045	0.08142	0.00411	0.04441
		10.7078	0.0813	0.00483	0.0447
		10.7111	0.08118	0.0059	0.04488
		10.7145	0.08094	0.00727	0.045
		10.7178	0.08059	0.00894	0.045
		10.7211	0.08005	0.01073	0.04494
		10.7245	0.07933	0.01246	0.04482
		10.7278	0.07844	0.01407	0.0447
		10.7311	0.07731	0.01538	0.04452
		10.7345	0.07612	0.01645	0.04435
		10.7378	0.07486	0.01723	0.04405
		10.7411	0.07361	0.01776	0.04357
		10.7445	0.07248	0.01806	0.04303
		10.7478	0.07153	0.01824	0.04232
		10.7511	0.07075	0.0183	0.04148
		10.7545	0.07021	0.01824	0.04065
		10.7578	0.06974	0.01806	0.03994
		10.7611	0.06932	0.01764	0.03928
		10.7645	0.06884	0.01705	0.03874
		10.7678	0.06825	0.01621	0.03833
		10.7711	0.06747	0.0152	0.03803
		10.7745	0.06652	0.01413	0.03773
		10.7778	0.06527	0.01305	0.03737
		10.7811	0.06372	0.0121	0.03701
		10.7845	0.06193	0.01138	0.03654
		10.7878	0.05996	0.01091	0.03606
		10.7911	0.05782	0.01073	0.03546
		10.7945	0.05567	0.01085	0.03487
		10.7978	0.05347	0.01132	0.03439
		10.8011	0.05132	0.01204	0.03397
		10.8045	0.04935	0.01299	0.03368
		10.8078	0.04756	0.01413	0.0335
		10.8111	0.04619	0.01532	0.03344
		10.8145	0.04518	0.01663	0.03344
		10.8178	0.04464	0.01794	0.0335
		10.8211	0.04464	0.01913	0.03356
		10.8245	0.045	0.02027	0.03368
		10.8278	0.04584	0.02128	0.03386
		10.8311	0.04691	0.02211	0.03421
		10.8345	0.04816	0.02289	0.03475
		10.8378	0.04941	0.02354	0.03552
		10.8411	0.05049	0.0242	0.03648
		10.8445	0.0512	0.02486	0.03767
		10.8478	0.05156	0.02557	0.03904
		10.8511	0.0515	0.0264	0.04041
		10.8545	0.05108	0.0273	0.0419
		10.8578	0.05031	0.02825	0.04327
		10.8611	0.04929	0.02915	0.04452
		10.8645	0.04822	0.02992	0.04548
		10.8678	0.04709	0.03058	0.04625
		10.8711	0.04596	0.03105	0.04673
		10.8745	0.04488	0.03141	0.04697
		10.8778	0.04393	0.03165	0.04703
		10.8811	0.04309	0.03177	0.04685
		10.8845	0.04226	0.03195	0.04649
		10.8878	0.04143	0.03225	0.04596
		10.8911	0.04071	0.03278	0.0453
		10.8945	0.04005	0.0335	0.04458
		10.8978	0.03952	0.03451	0.04387
		10.9011	0.03904	0.0357	0.04327
		10.9045	0.03868	0.03695	0.04274
		10.9078	0.03839	0.03821	0.04232
		10.9111	0.03815	0.03928	0.04202
		10.9145	0.03791	0.04005	0.0419
		10.9178	0.03761	0.04047	0.04184
		10.9211	0.03725	0.04035	0.04178
		10.9245	0.03678	0.03964	0.04172
		10.9278	0.03624	0.0385	0.04154
		10.9311	0.03564	0.03695	0.04131
		10.9345	0.03493	0.03517	0.04101
		10.9378	0.03421	0.03338	0.04059
		10.9411	0.03338	0.03171	0.04011
		10.9445	0.03248	0.03022	0.0397
		10.9478	0.03153	0.02915	0.0394
		10.9511	0.03046	0.02849	0.03916
		10.9545	0.02933	0.02825	0.03898
		10.9578	0.02825	0.02831	0.03886
		10.9611	0.02724	0.02861	0.0388
		10.9645	0.0264	0.02903	0.03874
		10.9678	0.02593	0.02944	0.03862
		10.9711	0.02575	0.02968	0.03844
		10.9745	0.02587	0.0298	0.03833
		10.9778	0.02635	0.0298	0.03815
		10.9811	0.027	0.02968	0.03803
		10.9845	0.02778	0.02944	0.03797
		10.9878	0.02855	0.02915	0.03797
		10.9911	0.02915	0.02873	0.03809
		10.9945	0.02962	0.02837	0.03827
		10.9978	0.0298	0.02795	0.0385
		11.0011	0.02986	0.0276	0.03886
		11.0045	0.02974	0.02724	0.03922
		11.0078	0.0295	0.02682	0.03964
		11.0111	0.02915	0.02635	0.03999
		11.0145	0.02873	0.02581	0.04035
		11.0178	0.02831	0.02521	0.04077
		11.0211	0.02789	0.0245	0.04125
		11.0245	0.02754	0.02366	0.04172
		11.0278	0.02706	0.02277	0.04232
		11.0311	0.02658	0.02176	0.04297
		11.0345	0.02617	0.02068	0.04375
		11.0378	0.02575	0.01967	0.04452
		11.0411	0.02545	0.01866	0.04542
		11.0445	0.02521	0.01782	0.04643
		11.0478	0.02503	0.01717	0.0475
		11.0511	0.02497	0.01675	0.04864
		11.0545	0.02486	0.01657	0.04977
		11.0578	0.02474	0.01669	0.05084
		11.0611	0.02462	0.01693	0.0518
		11.0645	0.02444	0.01723	0.05263
		11.0678	0.0242	0.01746	0.05329
		11.0711	0.0239	0.01758	0.05376
		11.0745	0.0236	0.01746	0.05406
		11.0778	0.02337	0.01711	0.05418
		11.0811	0.02331	0.01657	0.05406
		11.0845	0.02337	0.0158	0.0537
		11.0878	0.0236	0.01478	0.05323
		11.0911	0.0239	0.01371	0.05263
		11.0945	0.0242	0.01264	0.05198
		11.0978	0.0245	0.01156	0.05126
		11.1011	0.02462	0.01049	0.05049
		11.1045	0.02462	0.00948	0.04977
		11.1078	0.02444	0.00846	0.04911
		11.1111	0.02414	0.00745	0.04852
		11.1145	0.02372	0.00644	0.04804
		11.1178	0.02337	0.00554	0.04756
		11.1211	0.02307	0.00477	0.04709
		11.1245	0.02295	0.00417	0.04661
		11.1278	0.02289	0.00381	0.04607
		11.1311	0.02295	0.00364	0.04548
		11.1345	0.02319	0.0037	0.0447
		11.1378	0.02342	0.00399	0.04381
		11.1411	0.02372	0.00441	0.04286
		11.1445	0.02396	0.00483	0.0419
		11.1478	0.02426	0.00513	0.04101
		11.1511	0.0245	0.0053	0.04023
		11.1545	0.0248	0.0053	0.0397
		11.1578	0.02509	0.00513	0.0394
		11.1611	0.02551	0.00477	0.03934
		11.1645	0.02587	0.00417	0.0397
		11.1678	0.02629	0.00346	0.04029
		11.1711	0.02664	0.00262	0.04125
		11.1745	0.02688	0.00173	0.04244
		11.1778	0.027	0.00077486	0.04381
		11.1811	0.02694	-5.96046e-05	0.04542
		11.1845	0.02676	-0.00089407	0.04709
		11.1878	0.02652	-0.00167	0.04882
		11.1911	0.02623	-0.00238	0.05054
		11.1945	0.02599	-0.00298	0.05215
		11.1978	0.02581	-0.0034	0.05364
		11.2011	0.02575	-0.0037	0.05496
		11.2045	0.02581	-0.00387	0.05603
		11.2078	0.02599	-0.00393	0.05686
		11.2111	0.02629	-0.00393	0.05746
		11.2145	0.02664	-0.00387	0.05782
		11.2178	0.02712	-0.00381	0.05794
		11.2211	0.02754	-0.00364	0.05794
		11.2245	0.02801	-0.00346	0.05776
		11.2278	0.02849	-0.00328	0.05746
		11.2311	0.02903	-0.0031	0.05716
		11.2345	0.0295	-0.00304	0.0568
		11.2378	0.02998	-0.00304	0.05639
		11.2411	0.03052	-0.00322	0.05603
		11.2445	0.03093	-0.00352	0.05573
		11.2478	0.03135	-0.00387	0.05543
		11.2511	0.03177	-0.00435	0.05519
		11.2545	0.03207	-0.00483	0.05502
		11.2578	0.03225	-0.00542	0.05484
		11.2611	0.03242	-0.00596	0.05472
		11.2645	0.03248	-0.00644	0.05472
		11.2678	0.03254	-0.00679	0.05484
		11.2711	0.03248	-0.00697	0.05507
		11.2745	0.03242	-0.00697	0.05549
		11.2778	0.03237	-0.00685	0.05603
		11.2811	0.03225	-0.00668	0.05662
		11.2845	0.03213	-0.00644	0.05722
		11.2878	0.03207	-0.0062	0.05782
		11.2911	0.03201	-0.00602	0.05823
		11.2945	0.03201	-0.00608	0.05853
		11.2978	0.03207	-0.00632	0.05859
		11.3011	0.03225	-0.00674	0.05835
		11.3045	0.03254	-0.00739	0.05788
		11.3078	0.0329	-0.00817	0.05728
		11.3111	0.03338	-0.009	0.05662
		11.3145	0.03397	-0.00972	0.05603
		11.3178	0.03463	-0.01031	0.05543
		11.3211	0.03535	-0.01067	0.05496
		11.3245	0.036	-0.01079	0.0546
		11.3278	0.0366	-0.01073	0.05436
		11.3311	0.03707	-0.01055	0.05418
		11.3345	0.03731	-0.01031	0.05406
		11.3378	0.03743	-0.01013	0.05406
		11.3411	0.03731	-0.01001	0.054
		11.3445	0.03713	-0.01001	0.054
		11.3478	0.0369	-0.01001	0.05394
		11.3511	0.03672	-0.01007	0.05394
		11.3545	0.0366	-0.01007	0.054
		11.3578	0.03672	-0.01007	0.05412
		11.3611	0.03701	-0.01001	0.0543
		11.3645	0.03755	-0.01001	0.05454
		11.3678	0.03821	-0.01007	0.0549
		11.3711	0.03898	-0.01031	0.05531
		11.3745	0.03964	-0.01079	0.05579
		11.3778	0.04023	-0.01156	0.05627
		11.3811	0.04059	-0.01258	0.05674
		11.3845	0.04071	-0.01383	0.0571
		11.3878	0.04059	-0.01526	0.05728
		11.3911	0.04029	-0.01681	0.05722
		11.3945	0.03988	-0.01836	0.05698
		11.3978	0.03934	-0.01979	0.05651
		11.4011	0.0388	-0.0211	0.05585
		11.4045	0.03827	-0.02235	0.05507
		11.4078	0.03785	-0.02342	0.0543
		11.4111	0.03749	-0.02444	0.0537
		11.4145	0.03731	-0.02545	0.05329
		11.4178	0.03719	-0.0264	0.05329
		11.4211	0.03713	-0.02718	0.05364
		11.4245	0.03725	-0.02789	0.0543
		11.4278	0.03743	-0.02837	0.05525
		11.4311	0.03779	-0.02879	0.05633
		11.4345	0.03833	-0.02909	0.0574
		11.4378	0.03892	-0.02933	0.05823
		11.4411	0.03958	-0.02944	0.05889
		11.4445	0.04029	-0.02956	0.05913
		11.4478	0.04101	-0.02968	0.05901
		11.4511	0.04172	-0.02998	0.05847
		11.4545	0.04238	-0.03046	0.05758
		11.4578	0.04292	-0.03117	0.05645
		11.4611	0.04345	-0.03213	0.05507
		11.4645	0.04393	-0.0332	0.05358
		11.4678	0.04441	-0.03445	0.05209
		11.4711	0.04488	-0.03576	0.05066
		11.4745	0.04542	-0.03713	0.04941
		11.4778	0.04596	-0.0385	0.04846
		11.4811	0.04661	-0.0397	0.04786
		11.4845	0.04727	-0.04077	0.04768
		11.4878	0.04792	-0.04166	0.04792
		11.4911	0.04864	-0.04232	0.04876
		11.4945	0.04935	-0.04286	0.05001
		11.4978	0.05013	-0.04321	0.05168
		11.5011	0.05102	-0.04345	0.05358
		11.5045	0.05192	-0.04363	0.05567
		11.5078	0.05281	-0.04369	0.0577
		11.5111	0.05376	-0.04369	0.0596
		11.5145	0.05466	-0.04357	0.06127
		11.5178	0.05537	-0.04345	0.06258
		11.5211	0.05579	-0.04321	0.0636
		11.5245	0.05579	-0.04297	0.06419
		11.5278	0.05537	-0.04274	0.06449
		11.5311	0.05454	-0.0425	0.06455
		11.5345	0.05329	-0.04238	0.06443
		11.5378	0.0518	-0.04226	0.06419
		11.5411	0.05007	-0.04226	0.06396
		11.5445	0.04828	-0.04232	0.06372
		11.5478	0.04655	-0.04238	0.0636
		11.5511	0.04488	-0.04232	0.06354
		11.5545	0.04345	-0.0422	0.0636
		11.5578	0.04226	-0.0419	0.06378
		11.5611	0.04125	-0.04143	0.06407
		11.5645	0.04041	-0.04077	0.06443
		11.5678	0.03976	-0.04005	0.06473
		11.5711	0.03928	-0.03928	0.06503
		11.5745	0.03892	-0.03862	0.06521
		11.5778	0.0388	-0.03809	0.06533
		11.5811	0.03892	-0.03767	0.06527
		11.5845	0.03916	-0.03743	0.06509
		11.5878	0.03946	-0.03737	0.06479
		11.5911	0.03982	-0.03743	0.06449
		11.5945	0.04011	-0.03755	0.06407
		11.5978	0.04023	-0.03767	0.06366
		11.6011	0.04017	-0.03785	0.06324
		11.6045	0.03999	-0.03791	0.06282
		11.6078	0.03964	-0.03797	0.06241
		11.6111	0.03922	-0.03809	0.06193
		11.6145	0.0388	-0.03821	0.06145
		11.6178	0.03844	-0.03839	0.06092
		11.6211	0.03833	-0.03868	0.06032
		11.6245	0.03839	-0.03892	0.0596
		11.6278	0.03862	-0.0391	0.05889
		11.6311	0.03904	-0.03916	0.05817
		11.6345	0.03946	-0.0391	0.0574
		11.6378	0.03982	-0.03874	0.05668
		11.6411	0.03994	-0.03821	0.05597
		11.6445	0.03982	-0.03749	0.05519
		11.6478	0.03934	-0.03654	0.05442
		11.6511	0.03862	-0.03546	0.05364
		11.6545	0.03755	-0.03445	0.05287
		11.6578	0.0363	-0.03356	0.05203
		11.6611	0.03499	-0.03284	0.05126
		11.6645	0.03368	-0.03237	0.05037
		11.6678	0.03248	-0.03213	0.04953
		11.6711	0.03153	-0.03213	0.04864
		11.6745	0.03082	-0.03237	0.0478
		11.6778	0.03046	-0.03278	0.04697
		11.6811	0.03028	-0.03326	0.04625
		11.6845	0.03034	-0.03386	0.0456
		11.6878	0.03046	-0.03445	0.045
		11.6911	0.0307	-0.03505	0.04441
		11.6945	0.03082	-0.03552	0.04387
		11.6978	0.03088	-0.03594	0.04333
		11.7011	0.03082	-0.03624	0.04286
		11.7045	0.0307	-0.03636	0.04244
		11.7078	0.03046	-0.03636	0.04202
		11.7111	0.03028	-0.03618	0.0416
		11.7145	0.03022	-0.03582	0.04119
		11.7178	0.03034	-0.03535	0.04083
		11.7211	0.03058	-0.03469	0.04065
		11.7245	0.03099	-0.03386	0.04065
		11.7278	0.03153	-0.03296	0.04089
		11.7311	0.03201	-0.03195	0.04137
		11.7345	0.03242	-0.03082	0.04202
		11.7378	0.03272	-0.02956	0.0428
		11.7411	0.03284	-0.02825	0.04363
		11.7445	0.03278	-0.02688	0.04458
		11.7478	0.03248	-0.02545	0.04548
		11.7511	0.03207	-0.02408	0.04631
		11.7545	0.03153	-0.02289	0.04703
		11.7578	0.03099	-0.02199	0.04756
		11.7611	0.03052	-0.0214	0.04792
		11.7645	0.03004	-0.02122	0.04816
		11.7678	0.02962	-0.02146	0.04828
		11.7711	0.02933	-0.02205	0.04828
		11.7745	0.02903	-0.02295	0.04822
		11.7778	0.02873	-0.02396	0.04804
		11.7811	0.02849	-0.02497	0.04786
		11.7845	0.02819	-0.02587	0.04768
		11.7878	0.02789	-0.0264	0.0475
		11.7911	0.0276	-0.02658	0.04745
		11.7945	0.02736	-0.02635	0.0475
		11.7978	0.02718	-0.02569	0.04768
		11.8011	0.02706	-0.02474	0.04792
		11.8045	0.027	-0.02354	0.04834
		11.8078	0.027	-0.02229	0.04888
		11.8111	0.027	-0.02098	0.04953
		11.8145	0.02694	-0.01973	0.05013
		11.8178	0.02676	-0.0186	0.05072
		11.8211	0.02646	-0.01752	0.05126
		11.8245	0.02605	-0.01669	0.05168
		11.8278	0.02551	-0.01597	0.05198
		11.8311	0.02497	-0.01544	0.05221
		11.8345	0.0245	-0.01514	0.05227
		11.8378	0.0242	-0.01502	0.05233
		11.8411	0.02402	-0.01508	0.05233
		11.8445	0.02408	-0.01532	0.05233
		11.8478	0.02438	-0.01568	0.05251
		11.8511	0.02486	-0.01621	0.05275
		11.8545	0.02539	-0.01675	0.05317
		11.8578	0.02593	-0.0174	0.05358
		11.8611	0.02629	-0.01806	0.054
		11.8645	0.02646	-0.01872	0.05436
		11.8678	0.0264	-0.01943	0.05454
		11.8711	0.02617	-0.02009	0.05454
		11.8745	0.02569	-0.0208	0.0543
		11.8778	0.02503	-0.02152	0.05382
		11.8811	0.02426	-0.02223	0.05323
		11.8845	0.02331	-0.02289	0.05251
		11.8878	0.02235	-0.02348	0.0518
		11.8911	0.02128	-0.02396	0.0512
		11.8945	0.02027	-0.02432	0.05072
		11.8978	0.01919	-0.0245	0.05037
		11.9011	0.01812	-0.02462	0.05019
		11.9045	0.01705	-0.02468	0.05013
		11.9078	0.01603	-0.02474	0.05007
		11.9111	0.01508	-0.0248	0.04989
		11.9145	0.01431	-0.02486	0.04965
		11.9178	0.01359	-0.02497	0.04917
		11.9211	0.01287	-0.02497	0.04864
		11.9245	0.01216	-0.02497	0.04792
		11.9278	0.01132	-0.02486	0.04721
		11.9311	0.01049	-0.02456	0.04637
		11.9345	0.00966	-0.02414	0.0456
		11.9378	0.0087	-0.02354	0.04488
		11.9411	0.00781	-0.02277	0.04429
		11.9445	0.00691	-0.02199	0.04381
		11.9478	0.0062	-0.02116	0.04345
		11.9511	0.00566	-0.02038	0.04327
		11.9545	0.00542	-0.01967	0.04321
		11.9578	0.00554	-0.01901	0.04327
		11.9611	0.0059	-0.01854	0.04351
		11.9645	0.0065	-0.01824	0.04387
		11.9678	0.00733	-0.01806	0.04435
		11.9711	0.00829	-0.01812	0.045
		11.9745	0.00936	-0.0183	0.04578
		11.9778	0.01037	-0.0186	0.04661
		11.9811	0.01138	-0.01901	0.0475
		11.9845	0.01234	-0.01949	0.04846
		11.9878	0.01323	-0.02003	0.04929
		11.9911	0.01401	-0.02056	0.05013
		11.9945	0.01466	-0.02098	0.0509
		11.9978	0.01526	-0.02128	0.0515
		12.0011	0.01585	-0.02146	0.05198
		12.0045	0.01633	-0.02152	0.05227
		12.0078	0.01675	-0.0214	0.05245
		12.0111	0.01711	-0.02122	0.05251
		12.0145	0.01729	-0.02098	0.05257
		12.0178	0.0174	-0.02068	0.05251
		12.0211	0.01752	-0.02038	0.05239
		12.0245	0.01758	-0.02021	0.05233
		12.0278	0.0177	-0.02003	0.05227
		12.0311	0.01782	-0.01997	0.05227
		12.0345	0.01794	-0.01997	0.05233
		12.0378	0.01818	-0.02003	0.05245
		12.0411	0.01854	-0.02015	0.05251
		12.0445	0.01901	-0.02038	0.05251
		12.0478	0.01949	-0.02062	0.05251
		12.0511	0.02003	-0.02086	0.05245
		12.0545	0.0205	-0.02116	0.05239
		12.0578	0.02086	-0.02152	0.05221
		12.0611	0.0211	-0.02193	0.05198
		12.0645	0.02128	-0.02235	0.05162
		12.0678	0.02134	-0.02283	0.0512
		12.0711	0.02134	-0.02331	0.05066
		12.0745	0.02122	-0.02372	0.05013
		12.0778	0.02104	-0.02402	0.04953
		12.0811	0.02086	-0.02426	0.04888
		12.0845	0.02068	-0.02432	0.04816
		12.0878	0.0205	-0.02426	0.04745
		12.0911	0.02033	-0.02408	0.04685
		12.0945	0.02009	-0.0239	0.04649
		12.0978	0.01979	-0.02366	0.04637
		12.1011	0.01931	-0.02354	0.04649
		12.1045	0.01872	-0.0236	0.04691
		12.1078	0.01794	-0.02372	0.04756
		12.1111	0.01711	-0.02408	0.04846
		12.1145	0.01627	-0.02456	0.04953
		12.1178	0.0155	-0.02515	0.05066
		12.1211	0.0149	-0.02569	0.05174
		12.1245	0.01448	-0.02623	0.05275
		12.1278	0.01436	-0.02652	0.05364
		12.1311	0.01454	-0.02664	0.05442
		12.1345	0.01496	-0.02658	0.05496
		12.1378	0.01562	-0.02652	0.05537
		12.1411	0.01645	-0.02652	0.05561
		12.1445	0.01729	-0.02658	0.05573
		12.1478	0.01806	-0.0267	0.05573
		12.1511	0.01878	-0.02694	0.05573
		12.1545	0.01931	-0.02724	0.05567
		12.1578	0.01979	-0.02754	0.05567
		12.1611	0.02021	-0.02772	0.05567
		12.1645	0.02056	-0.02772	0.05585
		12.1678	0.0208	-0.02736	0.05615
		12.1711	0.02104	-0.02664	0.05662
		12.1745	0.02128	-0.02563	0.05728
		12.1778	0.02146	-0.02438	0.058
		12.1811	0.02158	-0.02313	0.05877
		12.1845	0.02164	-0.02211	0.05937
		12.1878	0.02152	-0.0214	0.05978
		12.1911	0.02134	-0.02104	0.05984
		12.1945	0.02098	-0.02116	0.0596
		12.1978	0.02062	-0.0217	0.05889
		12.2011	0.02027	-0.02253	0.05782
		12.2045	0.01991	-0.02366	0.05645
		12.2078	0.01961	-0.02486	0.05484
		12.2111	0.01937	-0.02611	0.05323
		12.2145	0.01919	-0.02718	0.05162
		12.2178	0.01913	-0.02813	0.05019
		12.2211	0.01913	-0.02885	0.049
		12.2245	0.01919	-0.02939	0.04804
		12.2278	0.01919	-0.02974	0.04733
		12.2311	0.01907	-0.02992	0.04685
		12.2345	0.01884	-0.02992	0.04655
		12.2378	0.01848	-0.02962	0.04649
		12.2411	0.018	-0.02915	0.04655
		12.2445	0.01752	-0.02837	0.04673
		12.2478	0.01699	-0.02748	0.04709
		12.2511	0.01645	-0.0264	0.0475
		12.2545	0.01603	-0.02539	0.04792
		12.2578	0.01568	-0.02444	0.04834
		12.2611	0.01544	-0.02372	0.04864
		12.2645	0.01538	-0.02325	0.04876
		12.2678	0.01532	-0.02301	0.04858
		12.2711	0.01526	-0.02301	0.04822
		12.2745	0.01526	-0.02319	0.0475
		12.2778	0.01514	-0.02342	0.04655
		12.2811	0.01502	-0.02366	0.04536
		12.2845	0.0149	-0.02366	0.04405
		12.2878	0.01478	-0.02348	0.04268
		12.2911	0.01478	-0.02307	0.04131
		12.2945	0.01484	-0.02235	0.03994
		12.2978	0.01496	-0.0214	0.03874
		12.3011	0.01514	-0.02033	0.03761
		12.3045	0.01526	-0.01907	0.03666
		12.3078	0.01526	-0.01788	0.03576
		12.3111	0.01514	-0.01669	0.03511
		12.3145	0.01484	-0.01562	0.03457
		12.3178	0.01431	-0.01472	0.03415
		12.3211	0.01359	-0.01395	0.03397
		12.3245	0.0127	-0.01329	0.03392
		12.3278	0.01174	-0.01276	0.03403
		12.3311	0.01091	-0.01228	0.03433
		12.3345	0.01019	-0.01192	0.03481
		12.3378	0.0096	-0.01162	0.03541
		12.3411	0.00912	-0.01138	0.03618
		12.3445	0.00882	-0.01132	0.03701
		12.3478	0.00864	-0.01132	0.03791
		12.3511	0.00858	-0.0115	0.0388
		12.3545	0.00858	-0.01186	0.03964
		12.3578	0.00858	-0.01234	0.04029
		12.3611	0.00858	-0.01299	0.04089
		12.3645	0.00864	-0.01383	0.04125
		12.3678	0.00882	-0.01466	0.04148
		12.3711	0.00906	-0.0155	0.04148
		12.3745	0.00948	-0.01627	0.04131
		12.3778	0.01001	-0.01687	0.04101
		12.3811	0.01067	-0.01717	0.04059
		12.3845	0.01138	-0.01711	0.04011
		12.3878	0.01222	-0.01669	0.03958
		12.3911	0.01299	-0.01597	0.03898
		12.3945	0.01377	-0.01496	0.03833
		12.3978	0.01442	-0.01377	0.03767
		12.4011	0.0149	-0.01246	0.03701
		12.4045	0.0152	-0.01115	0.0363
		12.4078	0.01532	-0.01001	0.03552
		12.4111	0.01526	-0.00918	0.03475
		12.4145	0.01508	-0.00858	0.03392
		12.4178	0.01478	-0.00834	0.03302
		12.4211	0.01436	-0.00829	0.03213
		12.4245	0.01389	-0.00834	0.03123
		12.4278	0.01341	-0.00846	0.03046
		12.4311	0.01293	-0.00852	0.0298
		12.4345	0.0124	-0.00852	0.02933
		12.4378	0.01192	-0.0084	0.02909
		12.4411	0.01138	-0.00823	0.02909
		12.4445	0.01085	-0.00793	0.02939
		12.4478	0.01019	-0.00775	0.02992
		12.4511	0.0096	-0.00763	0.03064
		12.4545	0.009	-0.00775	0.03141
		12.4578	0.00846	-0.00811	0.03213
		12.4611	0.00805	-0.0087	0.03272
		12.4645	0.00769	-0.00948	0.03308
		12.4678	0.00745	-0.01031	0.0332
		12.4711	0.00733	-0.01115	0.03308
		12.4745	0.00733	-0.0118	0.03266
		12.4778	0.00757	-0.01222	0.03213
		12.4811	0.00793	-0.01228	0.03141
		12.4845	0.0084	-0.01204	0.03064
		12.4878	0.009	-0.0115	0.02986
		12.4911	0.00966	-0.01079	0.02915
		12.4945	0.01037	-0.00989	0.02849
		12.4978	0.01109	-0.009	0.02795
		12.5011	0.0118	-0.00823	0.02754
		12.5045	0.01246	-0.00763	0.02724
		12.5078	0.01299	-0.00727	0.02712
		12.5111	0.01335	-0.00709	0.0273
		12.5145	0.01353	-0.00715	0.02772
		12.5178	0.01347	-0.00727	0.02837
		12.5211	0.01329	-0.00751	0.02933
		12.5245	0.01293	-0.00781	0.0304
		12.5278	0.01246	-0.00799	0.03159
		12.5311	0.0118	-0.00817	0.03272
		12.5345	0.01109	-0.00817	0.03374
		12.5378	0.01031	-0.00811	0.03451
		12.5411	0.00954	-0.00799	0.03505
		12.5445	0.00882	-0.00775	0.03523
		12.5478	0.00823	-0.00745	0.03517
		12.5511	0.00781	-0.00721	0.03481
		12.5545	0.00763	-0.00691	0.03433
		12.5578	0.00763	-0.00668	0.03368
		12.5611	0.00787	-0.00638	0.03302
		12.5645	0.0084	-0.0062	0.03231
		12.5678	0.00912	-0.00602	0.03159
		12.5711	0.00995	-0.00584	0.03076
		12.5745	0.01091	-0.00572	0.02974
		12.5778	0.01186	-0.00566	0.02855
		12.5811	0.01281	-0.00566	0.02724
		12.5845	0.01365	-0.00572	0.02587
		12.5878	0.01431	-0.0059	0.02444
		12.5911	0.01484	-0.00614	0.02313
		12.5945	0.01514	-0.00656	0.02187
		12.5978	0.01526	-0.00703	0.02092
		12.6011	0.0152	-0.00751	0.02015
		12.6045	0.01502	-0.00799	0.01967
		12.6078	0.01472	-0.0084	0.01943
		12.6111	0.01436	-0.0087	0.01937
		12.6145	0.01407	-0.00894	0.01937
		12.6178	0.01383	-0.00906	0.01937
		12.6211	0.01365	-0.00906	0.01937
		12.6245	0.01365	-0.009	0.01931
		12.6278	0.01371	-0.00894	0.01937
		12.6311	0.01377	-0.00888	0.01943
		12.6345	0.01383	-0.00888	0.01967
		12.6378	0.01389	-0.009	0.02009
		12.6411	0.01389	-0.00924	0.0208
		12.6445	0.01377	-0.00954	0.0217
		12.6478	0.01359	-0.00995	0.02277
		12.6511	0.01335	-0.01055	0.02396
		12.6545	0.01311	-0.01127	0.02509
		12.6578	0.01299	-0.0121	0.02605
		12.6611	0.01299	-0.01299	0.02682
		12.6645	0.01305	-0.01389	0.02718
		12.6678	0.01317	-0.01484	0.02724
		12.6711	0.01335	-0.01568	0.027
		12.6745	0.01359	-0.01645	0.02658
		12.6778	0.01377	-0.01711	0.02605
		12.6811	0.01401	-0.01764	0.02557
		12.6845	0.01425	-0.01806	0.02521
		12.6878	0.01454	-0.01842	0.02509
		12.6911	0.0149	-0.01872	0.02515
		12.6945	0.01538	-0.01901	0.02539
		12.6978	0.01609	-0.01937	0.02575
		12.7011	0.01699	-0.01973	0.02605
		12.7045	0.018	-0.02009	0.02623
		12.7078	0.01907	-0.02038	0.02623
		12.7111	0.02009	-0.02062	0.02599
		12.7145	0.02092	-0.02074	0.02557
		12.7178	0.02158	-0.02074	0.02503
		12.7211	0.02199	-0.02062	0.0245
		12.7245	0.02217	-0.02044	0.0242
		12.7278	0.02205	-0.02015	0.02414
		12.7311	0.0217	-0.01979	0.0245
		12.7345	0.02116	-0.01943	0.02533
		12.7378	0.02062	-0.01907	0.02664
		12.7411	0.02003	-0.01884	0.02837
		12.7445	0.01955	-0.01866	0.03046
		12.7478	0.01913	-0.01854	0.03266
		12.7511	0.01872	-0.01842	0.03493
		12.7545	0.01842	-0.0183	0.03701
		12.7578	0.01818	-0.01812	0.03886
		12.7611	0.018	-0.01794	0.04023
		12.7645	0.01776	-0.0177	0.04119
		12.7678	0.01764	-0.01746	0.04166
		12.7711	0.01752	-0.01723	0.04178
		12.7745	0.0174	-0.01711	0.04154
		12.7778	0.01746	-0.01723	0.04107
		12.7811	0.01764	-0.01758	0.04047
		12.7845	0.018	-0.01824	0.03988
		12.7878	0.01842	-0.01925	0.03934
		12.7911	0.01895	-0.0205	0.03886
		12.7945	0.01967	-0.02199	0.03844
		12.7978	0.02038	-0.02348	0.03803
		12.8011	0.02116	-0.02497	0.03761
		12.8045	0.02193	-0.02629	0.03719
		12.8078	0.02271	-0.0273	0.03672
		12.8111	0.02337	-0.02795	0.03618
		12.8145	0.0239	-0.02819	0.0357
		12.8178	0.02432	-0.02807	0.03523
		12.8211	0.02468	-0.02772	0.03481
		12.8245	0.02486	-0.02718	0.03445
		12.8278	0.02491	-0.02652	0.03415
		12.8311	0.02491	-0.02593	0.03397
		12.8345	0.02486	-0.02527	0.03374
		12.8378	0.0248	-0.02474	0.03356
		12.8411	0.02486	-0.02426	0.03326
		12.8445	0.02503	-0.0239	0.03302
		12.8478	0.02533	-0.0236	0.03272
		12.8511	0.02581	-0.02337	0.03254
		12.8545	0.0264	-0.02319	0.03242
		12.8578	0.02712	-0.02307	0.03242
		12.8611	0.02789	-0.02301	0.03266
		12.8645	0.02867	-0.02301	0.03302
		12.8678	0.02939	-0.02307	0.0335
		12.8711	0.03004	-0.02319	0.03409
		12.8745	0.03058	-0.02325	0.03481
		12.8778	0.03105	-0.02337	0.03552
		12.8811	0.03135	-0.02342	0.03618
		12.8845	0.03147	-0.02342	0.03684
		12.8878	0.03147	-0.02325	0.03743
		12.8911	0.03135	-0.02307	0.03803
		12.8945	0.03111	-0.02289	0.03862
		12.8978	0.03088	-0.02271	0.03928
		12.9011	0.03058	-0.02265	0.03988
		12.9045	0.0304	-0.02271	0.04047
		12.9078	0.03034	-0.02277	0.04107
		12.9111	0.03052	-0.02295	0.04166
		12.9145	0.03088	-0.02313	0.04226
		12.9178	0.03147	-0.02342	0.04286
		12.9211	0.03219	-0.02366	0.04345
		12.9245	0.03302	-0.02396	0.04399
		12.9278	0.0338	-0.02426	0.04447
		12.9311	0.03445	-0.02456	0.04488
		12.9345	0.03493	-0.02497	0.04524
		12.9378	0.03523	-0.02551	0.04554
		12.9411	0.03541	-0.02611	0.0459
		12.9445	0.03546	-0.02682	0.04607
		12.9478	0.03558	-0.02748	0.04625
		12.9511	0.0357	-0.02795	0.04637
		12.9545	0.036	-0.02831	0.04655
		12.9578	0.03642	-0.02825	0.04679
		12.9611	0.03695	-0.02789	0.04709
		12.9645	0.03767	-0.02706	0.0475
		12.9678	0.03833	-0.02587	0.04798
		12.9711	0.03898	-0.0245	0.04858
		12.9745	0.03952	-0.02301	0.04929
		12.9778	0.03982	-0.02158	0.05013
		12.9811	0.03999	-0.02021	0.05096
		12.9845	0.03999	-0.01901	0.0518
		12.9878	0.03994	-0.01794	0.05245
		12.9911	0.03976	-0.01699	0.05293
		12.9945	0.03958	-0.01621	0.05323
		12.9978	0.0394	-0.01544	0.05335
		13.0011	0.03928	-0.01472	0.05323
		13.0045	0.03922	-0.01389	0.05293
		13.0078	0.03934	-0.01305	0.05257
		13.0111	0.03952	-0.01228	0.05203
		13.0145	0.03982	-0.0115	0.0515
		13.0178	0.04017	-0.01097	0.0509
		13.0211	0.04065	-0.01055	0.05025
		13.0245	0.04119	-0.01043	0.04965
		13.0278	0.04184	-0.01043	0.049
		13.0311	0.04256	-0.01055	0.0484
		13.0345	0.04339	-0.01073	0.0478
		13.0378	0.04429	-0.01097	0.04727
		13.0411	0.04524	-0.01121	0.04691
		13.0445	0.04625	-0.01138	0.04667
		13.0478	0.04733	-0.01138	0.04661
		13.0511	0.0484	-0.01121	0.04667
		13.0545	0.04953	-0.01091	0.04679
		13.0578	0.05054	-0.01049	0.04703
		13.0611	0.05144	-0.00989	0.04727
		13.0645	0.05221	-0.00924	0.0475
		13.0678	0.05287	-0.00846	0.04774
		13.0711	0.05347	-0.00769	0.04786
		13.0745	0.054	-0.00691	0.04798
		13.0778	0.05448	-0.00614	0.04804
		13.0811	0.05496	-0.00542	0.0481
		13.0845	0.05543	-0.00477	0.04822
		13.0878	0.05597	-0.00411	0.04834
		13.0911	0.05651	-0.00352	0.04852
		13.0945	0.05704	-0.00304	0.0487
		13.0978	0.05746	-0.00256	0.04894
		13.1011	0.05776	-0.00215	0.04911
		13.1045	0.05788	-0.00179	0.04935
		13.1078	0.05776	-0.00155	0.04959
		13.1111	0.0574	-0.00137	0.04983
		13.1145	0.0568	-0.00131	0.05007
		13.1178	0.05609	-0.00137	0.05025
		13.1211	0.05519	-0.00149	0.05037
		13.1245	0.05424	-0.00167	0.05049
		13.1278	0.05329	-0.00185	0.05049
		13.1311	0.05239	-0.00203	0.05043
		13.1345	0.05162	-0.00226	0.05019
		13.1378	0.05096	-0.00238	0.04977
		13.1411	0.05049	-0.0025	0.04917
		13.1445	0.05013	-0.0025	0.04846
		13.1478	0.04995	-0.0025	0.04762
		13.1511	0.04995	-0.0025	0.04679
		13.1545	0.05019	-0.0025	0.04613
		13.1578	0.05054	-0.00244	0.0456
		13.1611	0.05102	-0.00244	0.0453
		13.1645	0.05162	-0.00238	0.04524
		13.1678	0.05221	-0.00221	0.04548
		13.1711	0.05275	-0.00197	0.04596
		13.1745	0.05317	-0.00155	0.04655
		13.1778	0.05335	-0.000953674	0.04733
		13.1811	0.05329	0	0.0481
		13.1845	0.05305	0.00113	0.04882
		13.1878	0.05275	0.00256	0.04941
		13.1911	0.05233	0.00405	0.05001
		13.1945	0.05203	0.0056	0.05049
		13.1978	0.05186	0.00715	0.05096
		13.2011	0.05198	0.00852	0.05144
		13.2045	0.05239	0.00966	0.05192
		13.2078	0.05305	0.01049	0.05245
		13.2111	0.05382	0.01109	0.05305
		13.2145	0.05472	0.01138	0.0537
		13.2178	0.05555	0.01144	0.05442
		13.2211	0.05627	0.01138	0.05519
		13.2245	0.05686	0.01127	0.05603
		13.2278	0.05734	0.01115	0.05692
		13.2311	0.0577	0.01103	0.05794
		13.2345	0.05805	0.01091	0.05901
		13.2378	0.05841	0.01091	0.06008
		13.2411	0.05889	0.01091	0.06109
		13.2445	0.05943	0.01097	0.06205
		13.2478	0.06008	0.01103	0.06282
		13.2511	0.0608	0.01109	0.06336
		13.2545	0.06145	0.01115	0.0636
		13.2578	0.06205	0.01121	0.06348
		13.2611	0.06258	0.01121	0.063
		13.2645	0.06294	0.01121	0.06229
		13.2678	0.06318	0.01121	0.06133
		13.2711	0.06324	0.01115	0.06032
		13.2745	0.0633	0.01115	0.05937
		13.2778	0.06324	0.01121	0.05847
		13.2811	0.06324	0.01132	0.0577
		13.2845	0.0633	0.01138	0.0571
		13.2878	0.06348	0.0115	0.05668
		13.2911	0.06378	0.01156	0.05645
		13.2945	0.06419	0.01162	0.05627
		13.2978	0.06467	0.01162	0.05621
		13.3011	0.06521	0.01162	0.05609
		13.3045	0.06574	0.01156	0.05609
		13.3078	0.06622	0.01138	0.05615
		13.3111	0.06664	0.01109	0.05639
		13.3145	0.06688	0.01079	0.0568
		13.3178	0.067	0.01037	0.0574
		13.3211	0.06694	0.00989	0.05823
		13.3245	0.0667	0.00936	0.05925
		13.3278	0.0664	0.00876	0.06044
		13.3311	0.06604	0.00817	0.06175
		13.3345	0.06574	0.00763	0.063
		13.3378	0.06545	0.00721	0.06402
		13.3411	0.06527	0.00691	0.06479
		13.3445	0.06521	0.00679	0.06515
		13.3478	0.06515	0.00691	0.06515
		13.3511	0.06515	0.00715	0.06479
		13.3545	0.06515	0.00745	0.06413
		13.3578	0.06515	0.00769	0.06324
		13.3611	0.06509	0.00775	0.06217
		13.3645	0.06485	0.00751	0.06109
		13.3678	0.06449	0.00697	0.05996
		13.3711	0.0639	0.0062	0.05895
		13.3745	0.06312	0.00513	0.05805
		13.3778	0.06223	0.00393	0.05734
		13.3811	0.06127	0.00268	0.05686
		13.3845	0.06032	0.00143	0.05651
		13.3878	0.05931	0.000417233	0.05627
		13.3911	0.05841	-0.000298023	0.05627
		13.3945	0.05764	-0.000715256	0.05639
		13.3978	0.05698	-0.000715256	0.05662
		13.4011	0.05656	-0.000476837	0.05698
		13.4045	0.05639	0.000119209	0.05734
		13.4078	0.05639	0.00089407	0.05764
		13.4111	0.05656	0.00185	0.05776
		13.4145	0.05698	0.00298	0.05776
		13.4178	0.05746	0.00417	0.05752
		13.4211	0.05805	0.00536	0.05716
		13.4245	0.05871	0.00644	0.05662
		13.4278	0.05931	0.00739	0.05597
		13.4311	0.05984	0.00811	0.05525
		13.4345	0.06032	0.00864	0.0546
		13.4378	0.06056	0.00888	0.05412
		13.4411	0.06068	0.00894	0.05388
		13.4445	0.06056	0.0087	0.05382
		13.4478	0.06032	0.00834	0.054
		13.4511	0.05996	0.00799	0.05442
		13.4545	0.05949	0.00763	0.05496
		13.4578	0.05901	0.00745	0.05561
		13.4611	0.05853	0.00745	0.05639
		13.4645	0.05805	0.00775	0.05728
		13.4678	0.0577	0.00823	0.05817
		13.4711	0.05734	0.00894	0.05907
		13.4745	0.05704	0.00989	0.05996
		13.4778	0.0568	0.01091	0.0608
		13.4811	0.05651	0.01204	0.06163
		13.4845	0.05621	0.01311	0.06241
		13.4878	0.05579	0.01413	0.063
		13.4911	0.05525	0.01514	0.06342
		13.4945	0.05454	0.01609	0.0636
		13.4978	0.05364	0.01699	0.06354
		13.5011	0.05257	0.01776	0.06324
		13.5045	0.05144	0.01842	0.0627
		13.5078	0.05031	0.01895	0.06193
		13.5111	0.04923	0.01937	0.06098
		13.5145	0.04822	0.01967	0.0599
		13.5178	0.04745	0.01967	0.05877
		13.5211	0.04685	0.01949	0.05776
		13.5245	0.04649	0.01901	0.05692
		13.5278	0.04637	0.01836	0.05621
		13.5311	0.04643	0.01746	0.05573
		13.5345	0.04655	0.01645	0.05549
		13.5378	0.04679	0.01526	0.05543
		13.5411	0.04703	0.01389	0.05555
		13.5445	0.04733	0.01252	0.05579
		13.5478	0.04768	0.01109	0.05603
		13.5511	0.04804	0.00978	0.05615
		13.5545	0.04846	0.00858	0.05615
		13.5578	0.04888	0.00757	0.05591
		13.5611	0.04929	0.00674	0.05549
		13.5645	0.04971	0.00614	0.05478
		13.5678	0.05001	0.00584	0.05382
		13.5711	0.05019	0.00578	0.05263
		13.5745	0.05019	0.00596	0.0512
		13.5778	0.04995	0.00626	0.04965
		13.5811	0.04947	0.00668	0.04798
		13.5845	0.04864	0.00709	0.04625
		13.5878	0.04762	0.00739	0.04458
		13.5911	0.04643	0.00769	0.04297
		13.5945	0.04518	0.00787	0.04143
		13.5978	0.04399	0.00805	0.04005
		13.6011	0.04292	0.00817	0.03886
		13.6045	0.04208	0.00834	0.03785
		13.6078	0.04143	0.0087	0.03707
		13.6111	0.04101	0.00918	0.03648
		13.6145	0.04071	0.00983	0.036
		13.6178	0.04053	0.01067	0.03564
		13.6211	0.04029	0.01168	0.03535
		13.6245	0.03988	0.01276	0.03517
		13.6278	0.03934	0.01389	0.03505
		13.6311	0.03868	0.0149	0.03481
		13.6345	0.03797	0.01574	0.03457
		13.6378	0.03719	0.01633	0.03427
		13.6411	0.03654	0.01663	0.03386
		13.6445	0.036	0.01675	0.03344
		13.6478	0.0357	0.01657	0.03296
		13.6511	0.03552	0.01627	0.03248
		13.6545	0.03558	0.01574	0.03201
		13.6578	0.0357	0.01514	0.03165
		13.6611	0.03588	0.01454	0.03147
		13.6645	0.036	0.01407	0.03159
		13.6678	0.03606	0.01365	0.03195
		13.6711	0.03606	0.01341	0.0326
		13.6745	0.03612	0.01329	0.03344
		13.6778	0.03624	0.01335	0.03451
		13.6811	0.03642	0.01353	0.03558
		13.6845	0.03678	0.01377	0.03672
		13.6878	0.03719	0.01407	0.03761
		13.6911	0.03773	0.01425	0.03833
		13.6945	0.03833	0.01419	0.03862
		13.6978	0.03886	0.01383	0.03862
		13.7011	0.0394	0.01311	0.03821
		13.7045	0.03976	0.0121	0.03755
		13.7078	0.03994	0.01079	0.03678
		13.7111	0.03999	0.00924	0.036
		13.7145	0.03988	0.00757	0.03529
		13.7178	0.03976	0.0059	0.03487
		13.7211	0.03952	0.00441	0.03475
		13.7245	0.03916	0.0031	0.03499
		13.7278	0.0388	0.00209	0.03546
		13.7311	0.03833	0.00137	0.0363
		13.7345	0.03779	0.000834465	0.03731
		13.7378	0.03725	0.000536442	0.03844
		13.7411	0.0366	0.000298023	0.03952
		13.7445	0.03594	0.000119209	0.04053
		13.7478	0.03529	-0.000119209	0.04131
		13.7511	0.03475	-0.000357628	0.04184
		13.7545	0.03439	-0.000655651	0.04208
		13.7578	0.03415	-0.00101	0.04208
		13.7611	0.03415	-0.00137	0.04184
		13.7645	0.03427	-0.00173	0.04143
		13.7678	0.03445	-0.00203	0.04083
		13.7711	0.03475	-0.00221	0.04017
		13.7745	0.03505	-0.00232	0.03946
		13.7778	0.03535	-0.00232	0.03886
		13.7811	0.03558	-0.00221	0.03844
		13.7845	0.03582	-0.00197	0.03815
		13.7878	0.03594	-0.00173	0.03803
		13.7911	0.03594	-0.00137	0.03815
		13.7945	0.03576	-0.00089407	0.03844
		13.7978	0.03552	-0.000476837	0.03892
		13.8011	0.03517	0	0.03952
		13.8045	0.03469	0.000417233	0.04029
		13.8078	0.03415	0.000834465	0.04107
		13.8111	0.0335	0.00125	0.0419
		13.8145	0.03272	0.00161	0.04268
		13.8178	0.03195	0.00191	0.04339
		13.8211	0.03123	0.00221	0.04393
		13.8245	0.0307	0.00238	0.04429
		13.8278	0.0304	0.00256	0.04435
		13.8311	0.03034	0.00262	0.04423
		13.8345	0.03052	0.00268	0.04387
		13.8378	0.03088	0.00268	0.04321
		13.8411	0.03141	0.00274	0.04244
		13.8445	0.03213	0.00274	0.04143
		13.8478	0.0329	0.00274	0.04035
		13.8511	0.03374	0.00286	0.03928
		13.8545	0.03439	0.00304	0.03827
		13.8578	0.03481	0.0034	0.03737
		13.8611	0.03511	0.00387	0.03666
		13.8645	0.03517	0.00447	0.03612
		13.8678	0.03511	0.00519	0.03564
		13.8711	0.03487	0.0059	0.03535
		13.8745	0.03451	0.00662	0.03511
		13.8778	0.03409	0.00715	0.03493
		13.8811	0.03362	0.00757	0.03475
		13.8845	0.03314	0.00775	0.03451
		13.8878	0.0326	0.00763	0.03415
		13.8911	0.03213	0.00733	0.0338
		13.8945	0.03153	0.00685	0.03332
		13.8978	0.03088	0.00626	0.03284
		13.9011	0.03022	0.00566	0.03237
		13.9045	0.0295	0.00513	0.03189
		13.9078	0.02879	0.00471	0.03159
		13.9111	0.02813	0.00441	0.03141
		13.9145	0.0276	0.00429	0.03141
		13.9178	0.02712	0.00423	0.03165
		13.9211	0.02682	0.00429	0.03207
		13.9245	0.02664	0.00435	0.03278
		13.9278	0.02658	0.00441	0.03374
		13.9311	0.02664	0.00447	0.03487
		13.9345	0.0267	0.00447	0.03612
		13.9378	0.0267	0.00447	0.03743
		13.9411	0.02664	0.00453	0.03874
		13.9445	0.02646	0.00465	0.03988
		13.9478	0.02617	0.00489	0.04089
		13.9511	0.02569	0.00536	0.0416
		13.9545	0.02497	0.00596	0.04196
		13.9578	0.02414	0.00674	0.04208
		13.9611	0.02319	0.00763	0.04184
		13.9645	0.02223	0.00864	0.04143
		13.9678	0.02128	0.00972	0.04083
		13.9711	0.0205	0.01073	0.04017
		13.9745	0.01985	0.01168	0.03952
		13.9778	0.01943	0.01246	0.03886
		13.9811	0.01925	0.01305	0.03833
		13.9845	0.01925	0.01347	0.03797
		13.9878	0.01949	0.01371	0.03767
		13.9911	0.01985	0.01383	0.03749
		13.9945	0.02021	0.01383	0.03737
		13.9978	0.02056	0.01377	0.03731
		14.0011	0.02086	0.01377	0.03731
		14.0045	0.02098	0.01389	0.03743
		14.0078	0.02098	0.01413	0.03767
		14.0111	0.0208	0.01454	0.03803
		14.0145	0.02044	0.01508	0.03839
		14.0178	0.02003	0.01574	0.0388
		14.0211	0.01937	0.01645	0.03922
		14.0245	0.01866	0.01717	0.03958
		14.0278	0.01794	0.01782	0.03988
		14.0311	0.01723	0.01842	0.03999
		14.0345	0.01657	0.01889	0.03994
		14.0378	0.01615	0.01919	0.03964
		14.0411	0.01585	0.01937	0.03922
		14.0445	0.01585	0.01943	0.03874
		14.0478	0.01603	0.01943	0.03833
		14.0511	0.01639	0.01943	0.03791
		14.0545	0.01699	0.01943	0.03767
		14.0578	0.01764	0.01937	0.03755
		14.0611	0.0183	0.01937	0.03755
		14.0645	0.01889	0.01931	0.03779
		14.0678	0.01937	0.01931	0.03809
		14.0711	0.01973	0.01931	0.0385
		14.0745	0.01991	0.01937	0.03892
		14.0778	0.01991	0.01937	0.03928
		14.0811	0.01979	0.01937	0.03958
		14.0845	0.01955	0.01931	0.03982
		14.0878	0.01919	0.01925	0.04011
		14.0911	0.01878	0.01919	0.04035
		14.0945	0.0183	0.01919	0.04059
		14.0978	0.01776	0.01931	0.04077
		14.1011	0.01723	0.01943	0.04095
		14.1045	0.01675	0.01967	0.04113
		14.1078	0.01633	0.01991	0.04119
		14.1111	0.01591	0.02021	0.04119
		14.1145	0.01562	0.02062	0.04107
		14.1178	0.0155	0.02116	0.04077
		14.1211	0.01544	0.0217	0.04035
		14.1245	0.01556	0.02229	0.03994
		14.1278	0.0158	0.02289	0.03946
		14.1311	0.01609	0.02348	0.03898
		14.1345	0.01639	0.02408	0.03856
		14.1378	0.01675	0.02468	0.03821
		14.1411	0.01699	0.02515	0.03797
		14.1445	0.01711	0.02563	0.03785
		14.1478	0.01717	0.02593	0.03797
		14.1511	0.01705	0.02605	0.03833
		14.1545	0.01681	0.02599	0.0388
		14.1578	0.01645	0.02581	0.0394
		14.1611	0.01597	0.02551	0.04005
		14.1645	0.01544	0.02515	0.04077
		14.1678	0.01484	0.02474	0.04137
		14.1711	0.01413	0.02432	0.04196
		14.1745	0.01335	0.02384	0.04238
		14.1778	0.01252	0.02325	0.04268
		14.1811	0.01168	0.02265	0.04286
		14.1845	0.01085	0.02193	0.04286
		14.1878	0.01019	0.02116	0.04292
		14.1911	0.0096	0.02038	0.04303
		14.1945	0.0093	0.01955	0.04327
		14.1978	0.00918	0.01878	0.04369
		14.2011	0.00942	0.01818	0.04417
		14.2045	0.00995	0.01776	0.04476
		14.2078	0.01073	0.01764	0.04536
		14.2111	0.01168	0.01776	0.04596
		14.2145	0.0127	0.01812	0.04655
		14.2178	0.01377	0.0186	0.04703
		14.2211	0.01478	0.01913	0.04745
		14.2245	0.01574	0.01961	0.04786
		14.2278	0.01663	0.01997	0.04822
		14.2311	0.0174	0.02009	0.04864
		14.2345	0.01818	0.02003	0.04911
		14.2378	0.01889	0.01973	0.04959
		14.2411	0.01961	0.01919	0.05013
		14.2445	0.02038	0.01848	0.05054
		14.2478	0.02122	0.0177	0.0509
		14.2511	0.02223	0.01687	0.05114
		14.2545	0.02325	0.01615	0.05126
		14.2578	0.02438	0.01562	0.05114
		14.2611	0.02545	0.01526	0.05102
		14.2645	0.02652	0.01508	0.05078
		14.2678	0.02742	0.01526	0.05066
		14.2711	0.02819	0.01568	0.05054
		14.2745	0.02873	0.01633	0.0506
		14.2778	0.02897	0.01717	0.05072
		14.2811	0.02897	0.01818	0.05102
		14.2845	0.02861	0.01913	0.05132
		14.2878	0.02795	0.02015	0.05168
		14.2911	0.02718	0.02104	0.05209
		14.2945	0.02629	0.02182	0.05239
		14.2978	0.02539	0.02247	0.05275
		14.3011	0.02462	0.02295	0.05311
		14.3045	0.02402	0.02331	0.05347
		14.3078	0.02366	0.02342	0.054
		14.3111	0.0236	0.02342	0.0546
		14.3145	0.02384	0.02319	0.05543
		14.3178	0.02432	0.02283	0.05645
		14.3211	0.02497	0.02217	0.05764
		14.3245	0.02569	0.0214	0.05907
		14.3278	0.02635	0.02038	0.0605
		14.3311	0.02688	0.01925	0.06187
		14.3345	0.0273	0.01812	0.06312
		14.3378	0.0276	0.01699	0.06413
		14.3411	0.02778	0.01597	0.06491
		14.3445	0.02795	0.01514	0.06545
		14.3478	0.02813	0.01454	0.06574
		14.3511	0.02843	0.01413	0.06574
		14.3545	0.02897	0.01401	0.06562
		14.3578	0.0298	0.01407	0.06551
		14.3611	0.03093	0.01425	0.06551
		14.3645	0.03237	0.0146	0.06568
		14.3678	0.03392	0.01502	0.0661
		14.3711	0.03564	0.01556	0.06676
		14.3745	0.03743	0.01621	0.06759
		14.3778	0.03916	0.01711	0.0686
		14.3811	0.04083	0.01806	0.06986
		14.3845	0.04232	0.01925	0.07117
		14.3878	0.04363	0.02044	0.0726
		14.3911	0.04482	0.0217	0.07409
		14.3945	0.0459	0.02283	0.07558
		14.3978	0.04691	0.0239	0.07719
		14.4011	0.04786	0.02486	0.07892
		14.4045	0.04888	0.02563	0.08082
		14.4078	0.04989	0.02635	0.08291
		14.4111	0.05096	0.027	0.08529
		14.4145	0.05221	0.02772	0.08804
		14.4178	0.05358	0.02861	0.09114
		14.4211	0.05513	0.0298	0.09465
		14.4245	0.05674	0.03135	0.09859
		14.4278	0.05841	0.03314	0.10288
		14.4311	0.06002	0.03523	0.10747
		14.4345	0.06157	0.03749	0.1123
		14.4378	0.063	0.03988	0.11724
		14.4411	0.06419	0.04238	0.12225
		14.4445	0.06515	0.04494	0.12726
		14.4478	0.06598	0.04745	0.1322
		14.4511	0.06664	0.04989	0.13703
		14.4545	0.06735	0.05227	0.14174
		14.4578	0.06813	0.05472	0.14621
		14.4611	0.06914	0.05728	0.1505
		14.4645	0.07045	0.0599	0.15473
		14.4678	0.07206	0.06264	0.15897
		14.4711	0.07409	0.06545	0.1632
		14.4745	0.07629	0.06831	0.16749
		14.4778	0.07886	0.07135	0.17202
		14.4811	0.08154	0.07451	0.17685
		14.4845	0.08452	0.07778	0.18209
		14.4878	0.08768	0.0813	0.18781
		14.4911	0.09108	0.08506	0.19419
		14.4945	0.09465	0.08899	0.20128
		14.4978	0.09847	0.09328	0.20903
		14.5011	0.10258	0.09787	0.2175
		14.5045	0.10699	0.10288	0.22668
		14.5078	0.11164	0.1083	0.23657
		14.5111	0.11653	0.11402	0.24712
		14.5145	0.12153	0.12016	0.25827
		14.5178	0.12666	0.1266	0.27007
		14.5211	0.13179	0.13334	0.28241
		14.5245	0.13703	0.14031	0.29534
		14.5278	0.14222	0.14764	0.30887
		14.5311	0.14746	0.15533	0.32294
		14.5345	0.15277	0.16326	0.3376
		14.5378	0.15825	0.1716	0.35286
		14.5411	0.16397	0.1803	0.36877
		14.5445	0.17005	0.1893	0.38534
		14.5478	0.17655	0.19872	0.40263
		14.5511	0.18352	0.2085	0.42063
		14.5545	0.19109	0.21863	0.43929
		14.5578	0.19938	0.22918	0.45866
		14.5611	0.20844	0.24021	0.47868
		14.5645	0.21827	0.25177	0.49943
		14.5678	0.22888	0.26393	0.52094
		14.5711	0.24039	0.27668	0.54312
		14.5745	0.25272	0.29016	0.56607
		14.5778	0.26584	0.30434	0.58985
		14.5811	0.27961	0.3193	0.6144
		14.5845	0.29403	0.33498	0.63986
		14.5878	0.30893	0.35143	0.66632
		14.5911	0.32413	0.3686	0.6938
		14.5945	0.33969	0.38642	0.72241
		14.5978	0.35548	0.40478	0.75203
		14.6011	0.37158	0.42367	0.78291
		14.6045	0.38791	0.4431	0.81491
		14.6078	0.4046	0.46301	0.84817
		14.6111	0.4217	0.48351	0.88269
		14.6145	0.43947	0.50455	0.91851
		14.6178	0.45788	0.52613	0.95564
		14.6211	0.47714	0.54836	0.99409
		14.6245	0.49716	0.57131	1.03378
		14.6278	0.51808	0.59503	1.07479
		14.6311	0.5399	0.61971	1.11693
		14.6345	0.56273	0.64528	1.16014
		14.6378	0.58651	0.67186	1.20431
		14.6411	0.61131	0.69946	1.24937
		14.6445	0.63705	0.72795	1.29515
		14.6478	0.66382	0.7574	1.3417
		14.6511	0.69153	0.78779	1.38885
		14.6545	0.7202	0.81921	1.43659
		14.6578	0.74989	0.85151	1.48481
		14.6611	0.78052	0.88483	1.53363
		14.6645	0.81199	0.91916	1.58292
		14.6678	0.84436	0.95445	1.63263
		14.6711	0.87768	0.99075	1.68288
		14.6745	0.91189	1.02806	1.7336
		14.6778	0.94706	1.06639	1.78474
		14.6811	0.9833	1.10555	1.83642
		14.6845	1.02055	1.14548	1.88857
		14.6878	1.05882	1.18613	1.9412
		14.6911	1.09804	1.22738	1.99437
		14.6945	1.13821	1.26934	2.04808
		14.6978	1.17922	1.31184	2.10226
		14.7011	1.221	1.35493	2.15685
		14.7045	1.26338	1.39862	2.21193
		14.7078	1.3063	1.44285	2.26724
		14.7111	1.34951	1.48767	2.32273
		14.7145	1.39302	1.53291	2.37828
		14.7178	1.43677	1.57869	2.43384
		14.7211	1.48076	1.62482	2.48921
		14.7245	1.52504	1.67131	2.54434
		14.7278	1.56969	1.71816	2.59912
		14.7311	1.61457	1.76525	2.65354
		14.7345	1.65987	1.81264	2.70742
		14.7378	1.70565	1.86032	2.76083
		14.7411	1.75184	1.90824	2.81376
		14.7445	1.79857	1.95634	2.86609
		14.7478	1.84566	2.00456	2.91783
		14.7511	1.8931	2.0529	2.96891
		14.7545	1.94079	2.10124	3.01927
		14.7578	1.98859	2.14946	3.06892
		14.7611	2.03651	2.19744	3.11786
		14.7645	2.08455	2.24507	3.16602
		14.7678	2.13253	2.29228	3.21341
		14.7711	2.18046	2.33907	3.25996
		14.7745	2.22838	2.38538	3.30561
		14.7778	2.27612	2.43115	3.3502
		14.7811	2.32375	2.47651	3.39365
		14.7845	2.37107	2.52134	3.43591
		14.7878	2.4181	2.56556	3.47674
		14.7911	2.46471	2.60925	3.5162
		14.7945	2.51073	2.65223	3.55405
		14.7978	2.55603	2.69449	3.59035
		14.8011	2.60055	2.73585	3.62504
		14.8045	2.64424	2.77632	3.65824
		14.8078	2.68716	2.81584	3.68994
		14.8111	2.72918	2.85435	3.72028
		14.8145	2.77042	2.89184	3.74937
		14.8178	2.8109	2.92838	3.77715
		14.8211	2.85065	2.96396	3.80367
		14.8245	2.88969	2.99865	3.82906
		14.8278	2.92796	3.03239	3.8532
		14.8311	2.96551	3.06523	3.87615
		14.8345	3.00211	3.09706	3.89791
		14.8378	3.03781	3.12787	3.91847
		14.8411	3.07244	3.15773	3.93778
		14.8445	3.10594	3.18658	3.95596
		14.8478	3.13824	3.21436	3.97295
		14.8511	3.16924	3.24106	3.98892
		14.8545	3.19898	3.26669	4.00388
		14.8578	3.22741	3.29119	4.01777
		14.8611	3.25459	3.31461	4.03064
		14.8645	3.28052	3.33691	4.04251
		14.8678	3.30532	3.35813	4.05324
		14.8711	3.32898	3.37821	4.06283
		14.8745	3.35163	3.39717	4.07135
		14.8778	3.37332	3.41511	4.07881
		14.8811	3.39407	3.43198	4.08506
		14.8845	3.41398	3.44789	4.09031
		14.8878	3.43305	3.46285	4.09466
		14.8911	3.45129	3.4768	4.09824
		14.8945	3.46869	3.48979	4.10122
		14.8978	3.4852	3.50177	4.10372
		14.9011	3.50082	3.51274	4.10587
		14.9045	3.51548	3.52269	4.10765
		14.9078	3.52919	3.53163	4.10903
		14.9111	3.54189	3.53956	4.11004
		14.9145	3.55357	3.54648	4.11069
		14.9178	3.56424	3.5525	4.11087
		14.9211	3.57401	3.55762	4.11063
		14.9245	3.58295	3.56203	4.1098
		14.9278	3.59118	3.56567	4.10849
		14.9311	3.59869	3.56871	4.1067
		14.9345	3.6056	3.57109	4.1045
		14.9378	3.61186	3.57306	4.10187
		14.9411	3.61758	3.57461	4.09901
		14.9445	3.62265	3.57592	4.09591
		14.9478	3.627	3.57711	4.09263
		14.9511	3.6307	3.57831	4.08924
		14.9545	3.63356	3.57944	4.08584
		14.9578	3.63559	3.58069	4.08232
		14.9611	3.63684	3.58206	4.07875
		14.9645	3.63731	3.58355	4.07511
		14.9678	3.63714	3.58498	4.07135
		14.9711	3.63642	3.58623	4.06742
		14.9745	3.63529	3.58707	4.06307
		14.9778	3.63386	3.58737	4.05824
		14.9811	3.63225	3.58701	4.05282
		14.9845	3.63052	3.58588	4.04674
		14.9878	3.62879	3.58397	4.03994
		14.9911	3.62706	3.58129	4.03249
		14.9945	3.62533	3.57789	4.02433
		14.9978	3.62343	3.57395	4.01551
		15.0011	3.62134	3.5696	4.00615
		15.0045	3.61902	3.56495	3.99631
		15.0078	3.61645	3.56013	3.98624
		15.0111	3.61359	3.55518	3.97593
		15.0145	3.61043	3.55017	3.96544
		15.0178	3.60692	3.54505	3.95483
		15.0211	3.6031	3.53992	3.9441
		15.0245	3.59893	3.53462	3.93325
		15.0278	3.59452	3.52913	3.9221
		15.0311	3.58987	3.52347	3.91072
		15.0345	3.58492	3.51757	3.89886
		15.0378	3.57968	3.51131	3.88646
		15.0411	3.57413	3.50475	3.87341
		15.0445	3.56835	3.4979	3.85958
		15.0478	3.56227	3.49069	3.84492
		15.0511	3.55589	3.48306	3.82924
		15.0545	3.54916	3.47495	3.81261
		15.0578	3.54201	3.46649	3.79485
		15.0611	3.53432	3.45749	3.77607
		15.0645	3.52597	3.44801	3.75628
		15.0678	3.51697	3.438	3.73542
		15.0711	3.50714	3.42739	3.71355
		15.0745	3.49653	3.41612	3.69066
		15.0778	3.48508	3.40414	3.66682
		15.0811	3.47292	3.3915	3.64202
		15.0845	3.46005	3.37821	3.61633
		15.0878	3.44652	3.36415	3.58975
		15.0911	3.43239	3.34942	3.56221
		15.0945	3.41767	3.33399	3.53378
		15.0978	3.40241	3.31789	3.50451
		15.1011	3.3865	3.30114	3.47424
		15.1045	3.36987	3.28368	3.44312
		15.1078	3.35252	3.26544	3.411
		15.1111	3.33428	3.24625	3.37791
		15.1145	3.31521	3.2261	3.34376
		15.1178	3.29524	3.20488	3.30865
		15.1211	3.27432	3.18253	3.27253
		15.1245	3.25263	3.15893	3.23534
		15.1278	3.23004	3.13419	3.19707
		15.1311	3.20667	3.10826	3.15773
		15.1345	3.18241	3.08132	3.11732
		15.1378	3.15744	3.05337	3.0759
		15.1411	3.13163	3.02458	3.03352
		15.1445	3.10498	2.99501	2.99031
		15.1478	3.07751	2.96479	2.94626
		15.1511	3.04908	2.93392	2.90138
		15.1545	3.01969	2.90245	2.85584
		15.1578	2.98935	2.87038	2.80976
		15.1611	2.95806	2.83766	2.76321
		15.1645	2.92587	2.80428	2.71624
		15.1678	2.89273	2.77013	2.66886
		15.1711	2.85864	2.73526	2.62123
		15.1745	2.82371	2.69961	2.57325
		15.1778	2.78783	2.6632	2.52509
		15.1811	2.75117	2.62594	2.47669
		15.1845	2.71374	2.58791	2.42811
		15.1878	2.67565	2.54911	2.37936
		15.1911	2.63697	2.50953	2.33042
		15.1945	2.59763	2.46924	2.28131
		15.1978	2.55781	2.42835	2.23207
		15.2011	2.51764	2.38687	2.18266
		15.2045	2.47705	2.34485	2.13325
		15.2078	2.43616	2.30241	2.08372
		15.2111	2.39491	2.25961	2.03425
		15.2145	2.35325	2.21664	1.98483
		15.2178	2.31123	2.17354	1.9356
		15.2211	2.26873	2.13045	1.88667
		15.2245	2.22582	2.08735	1.83815
		15.2278	2.18236	2.04426	1.79017
		15.2311	2.13844	2.00117	1.74272
		15.2345	2.09397	1.95801	1.69587
		15.2378	2.04915	1.91474	1.64968
		15.2411	2.00397	1.87135	1.60408
		15.2445	1.95873	1.82778	1.55908
		15.2478	1.91349	1.78397	1.51461
		15.2511	1.86837	1.74004	1.4708
		15.2545	1.82354	1.69617	1.42753
		15.2578	1.77902	1.65248	1.38485
		15.2611	1.73497	1.60903	1.34271
		15.2645	1.69134	1.56605	1.30117
		15.2678	1.64813	1.52349	1.26022
		15.2711	1.60521	1.48159	1.21999
		15.2745	1.56254	1.44023	1.18041
		15.2778	1.52004	1.39958	1.14149
		15.2811	1.4776	1.3594	1.10328
		15.2845	1.4354	1.31971	1.06585
		15.2878	1.39338	1.28043	1.02913
		15.2911	1.35165	1.24145	0.99325
		15.2945	1.31029	1.20276	0.95826
		15.2978	1.2694	1.16456	0.92417
		15.3011	1.22917	1.12677	0.89097
		15.3045	1.18965	1.08951	0.85872
		15.3078	1.15091	1.05292	0.82743
		15.3111	1.11306	1.01691	0.79703
		15.3145	1.0761	0.98181	0.76753
		15.3178	1.04004	0.94759	0.73886
		15.3211	1.00482	0.91439	0.71102
		15.3245	0.9703	0.88215	0.68402
		15.3278	0.93663	0.85086	0.6578
		15.3311	0.90361	0.8204	0.63229
		15.3345	0.87136	0.79077	0.60755
		15.3378	0.83971	0.76193	0.58359
		15.3411	0.80884	0.73373	0.56046
		15.3445	0.77862	0.70614	0.53805
		15.3478	0.74929	0.67914	0.51647
		15.3511	0.7208	0.65267	0.49573
		15.3545	0.69332	0.62686	0.4757
		15.3578	0.66686	0.60177	0.45651
		15.3611	0.64147	0.57745	0.43803
		15.3645	0.61715	0.55397	0.42039
		15.3678	0.59378	0.53138	0.40352
		15.3711	0.57131	0.50968	0.38749
		15.3745	0.54961	0.48882	0.37217
		15.3778	0.52863	0.46885	0.35757
		15.3811	0.50819	0.44966	0.34368
		15.3845	0.48822	0.43118	0.33051
		15.3878	0.46861	0.41342	0.31805
		15.3911	0.44948	0.39619	0.30625
		15.3945	0.43076	0.37968	0.29498
		15.3978	0.41252	0.36383	0.28414
		15.4011	0.39482	0.34863	0.27376
		15.4045	0.37771	0.33402	0.26369
		15.4078	0.36132	0.32008	0.25392
		15.4111	0.34565	0.30679	0.24444
		15.4145	0.33075	0.29397	0.2352
		15.4178	0.31656	0.28175	0.22632
		15.4211	0.30309	0.26995	0.21768
		15.4245	0.29033	0.25856	0.20951
		15.4278	0.27812	0.24754	0.20182
		15.4311	0.26655	0.23693	0.19467
		15.4345	0.25558	0.2268	0.18805
		15.4378	0.24509	0.21714	0.18203
		15.4411	0.23502	0.20802	0.17655
		15.4445	0.22537	0.1995	0.17148
		15.4478	0.21601	0.19151	0.16671
		15.4511	0.20695	0.18406	0.16224
		15.4545	0.19819	0.17709	0.15795
		15.4578	0.18966	0.17047	0.15384
		15.4611	0.18138	0.16403	0.14991
		15.4645	0.17333	0.15771	0.14609
		15.4678	0.16558	0.15146	0.14257
		15.4711	0.15813	0.14526	0.13924
		15.4745	0.15116	0.139	0.13632
		15.4778	0.1446	0.1328	0.13375
		15.4811	0.13864	0.12666	0.13155
		15.4845	0.13316	0.12082	0.12976
		15.4878	0.12815	0.11528	0.12833
		15.4911	0.12362	0.11033	0.12708
		15.4945	0.11951	0.10586	0.126
		15.4978	0.11575	0.10204	0.12493
		15.5011	0.11218	0.09876	0.12386
		15.5045	0.10878	0.09596	0.12267
		15.5078	0.1055	0.09358	0.12141
		15.5111	0.10222	0.09143	0.11998
		15.5145	0.099	0.08929	0.11832
		15.5178	0.09578	0.08708	0.11659
		15.5211	0.09263	0.08452	0.11474
		15.5245	0.08953	0.08166	0.11283
		15.5278	0.08655	0.07838	0.11098
		15.5311	0.08374	0.07486	0.10914
		15.5345	0.08118	0.07123	0.10735
		15.5378	0.07886	0.06753	0.10562
		15.5411	0.07695	0.06407	0.10401
		15.5445	0.0754	0.06098	0.10246
		15.5478	0.07427	0.05841	0.10109
		15.5511	0.07349	0.05645	0.09978
		15.5545	0.07302	0.05513	0.09859
		15.5578	0.07272	0.05448	0.09739
		15.5611	0.07254	0.05436	0.09632
		15.5645	0.0723	0.05466	0.09525
		15.5678	0.07194	0.05519	0.09423
		15.5711	0.07129	0.05585	0.09322
		15.5745	0.07033	0.05651	0.09221
		15.5778	0.06902	0.05698	0.0912
		15.5811	0.06747	0.05728	0.09006
		15.5845	0.06568	0.05722	0.08893
		15.5878	0.06378	0.0568	0.0878
		15.5911	0.06187	0.05609	0.08667
		15.5945	0.06002	0.05507	0.08559
		15.5978	0.05829	0.05388	0.08452
		15.6011	0.05674	0.05257	0.08363
		15.6045	0.05531	0.0512	0.08291
		15.6078	0.05412	0.04983	0.08237
		15.6111	0.05305	0.04858	0.08196
		15.6145	0.05215	0.04756	0.08172
		15.6178	0.05156	0.04673	0.08154
		15.6211	0.05114	0.04607	0.08136
		15.6245	0.05096	0.0456	0.0813
		15.6278	0.05108	0.04518	0.08124
		15.6311	0.05138	0.04476	0.08118
		15.6345	0.05192	0.04435	0.08124
		15.6378	0.05257	0.04393	0.08142
		15.6411	0.05323	0.04345	0.08172
		15.6445	0.0537	0.04303	0.08214
		15.6478	0.054	0.04268	0.08267
		15.6511	0.05394	0.0425	0.08333
		15.6545	0.05352	0.04256	0.08404
		15.6578	0.05281	0.04292	0.08476
		15.6611	0.0518	0.04351	0.08541
		15.6645	0.05066	0.04429	0.08601
		15.6678	0.04953	0.04512	0.08637
		15.6711	0.04846	0.04596	0.08655
		15.6745	0.04762	0.04667	0.08655
		15.6778	0.04703	0.04715	0.08631
		15.6811	0.04667	0.04727	0.08583
		15.6845	0.04649	0.04709	0.08512
		15.6878	0.04643	0.04655	0.08422
		15.6911	0.04637	0.04566	0.08321
		15.6945	0.04619	0.04458	0.08208
		15.6978	0.0459	0.04333	0.08088
		15.7011	0.04536	0.04202	0.07987
		15.7045	0.04464	0.04083	0.07904
		15.7078	0.04387	0.0397	0.0785
		15.7111	0.04297	0.03868	0.07826
		15.7145	0.04208	0.03779	0.07826
		15.7178	0.04131	0.03707	0.07862
		15.7211	0.04071	0.03642	0.07915
		15.7245	0.04029	0.03594	0.07981
		15.7278	0.04011	0.03558	0.08047
		15.7311	0.04005	0.03535	0.081
		15.7345	0.04005	0.03517	0.08136
		15.7378	0.04017	0.03505	0.08142
		15.7411	0.04029	0.03517	0.08118
		15.7445	0.04047	0.03541	0.08053
		15.7478	0.04071	0.03582	0.07963
		15.7511	0.04095	0.03624	0.07838
		15.7545	0.04119	0.03672	0.07695
		15.7578	0.04154	0.03707	0.0754
		15.7611	0.0419	0.03737	0.07379
		15.7645	0.04238	0.03749	0.07218
		15.7678	0.0428	0.03743	0.07075
		15.7711	0.04327	0.03719	0.0695
		15.7745	0.04357	0.03672	0.06843
		15.7778	0.04375	0.03618	0.06765
		15.7811	0.04369	0.03558	0.06706
		15.7845	0.04339	0.03499	0.0667
		15.7878	0.04292	0.03451	0.06646
		15.7911	0.04214	0.03403	0.0664
		15.7945	0.04125	0.03374	0.0664
		15.7978	0.04017	0.03344	0.06658
		15.8011	0.03904	0.03326	0.06676
		15.8045	0.03785	0.03314	0.067
		15.8078	0.03666	0.03302	0.06723
		15.8111	0.03564	0.03296	0.06747
		15.8145	0.03469	0.0329	0.06753
		15.8178	0.03392	0.03284	0.06753
		15.8211	0.03332	0.03278	0.06735
		15.8245	0.0329	0.03278	0.06711
		15.8278	0.03272	0.03272	0.0667
		15.8311	0.03284	0.03266	0.06622
		15.8345	0.0332	0.03248	0.06568
		15.8378	0.0338	0.03219	0.06515
		15.8411	0.03463	0.03177	0.06473
		15.8445	0.0357	0.03117	0.06437
		15.8478	0.03695	0.03046	0.06419
		15.8511	0.03839	0.02968	0.06419
		15.8545	0.03976	0.02885	0.06431
		15.8578	0.04113	0.02813	0.06455
		15.8611	0.04226	0.02754	0.06479
		15.8645	0.04321	0.02712	0.06503
		15.8678	0.04381	0.02688	0.06515
		15.8711	0.04411	0.0267	0.06521
		15.8745	0.04405	0.02664	0.06521
		15.8778	0.04357	0.02652	0.06503
		15.8811	0.04274	0.02635	0.06473
		15.8845	0.0416	0.02605	0.06425
		15.8878	0.04023	0.02557	0.06372
		15.8911	0.03862	0.02497	0.06312
		15.8945	0.03701	0.02426	0.06247
		15.8978	0.03535	0.02348	0.06175
		15.9011	0.0338	0.02277	0.06092
		15.9045	0.03254	0.02217	0.06002
		15.9078	0.03165	0.0217	0.05907
		15.9111	0.03111	0.0214	0.05811
		15.9145	0.03105	0.02128	0.05722
		15.9178	0.03129	0.02122	0.05645
		15.9211	0.03189	0.02128	0.05585
		15.9245	0.0326	0.02128	0.05537
		15.9278	0.03338	0.02134	0.05513
		15.9311	0.03403	0.0214	0.05507
		15.9345	0.03445	0.0214	0.05519
		15.9378	0.03457	0.02146	0.05543
		15.9411	0.03439	0.02158	0.05567
		15.9445	0.03392	0.02176	0.05585
		15.9478	0.03344	0.02205	0.05591
		15.9511	0.03296	0.02253	0.05579
		15.9545	0.0326	0.02319	0.05561
		15.9578	0.03254	0.02396	0.05543
		15.9611	0.03278	0.02491	0.05519
		15.9645	0.03332	0.02587	0.05502
		15.9678	0.03409	0.02688	0.05496
		15.9711	0.03487	0.02789	0.05496
		15.9745	0.03558	0.02879	0.05513
		15.9778	0.036	0.0295	0.05531
		15.9811	0.03606	0.0301	0.05555
		15.9845	0.03564	0.03046	0.05567
		15.9878	0.03481	0.0307	0.05555
		15.9911	0.03362	0.03076	0.05525
		15.9945	0.03213	0.03076	0.05466
		15.9978	0.03058	0.03076	0.05388
		16.0011	0.02909	0.0307	0.05293
		16.0045	0.02789	0.0307	0.05192
		16.0078	0.027	0.03082	0.05096
		16.0111	0.02652	0.03099	0.05007
		16.0145	0.02635	0.03123	0.04947
		16.0178	0.02658	0.03153	0.04905
		16.0211	0.02706	0.03177	0.049
		16.0245	0.02778	0.03207	0.04917
		16.0278	0.02867	0.03242	0.04959
		16.0311	0.02956	0.03278	0.05013
		16.0345	0.03034	0.03326	0.05084
		16.0378	0.03105	0.03386	0.05156
		16.0411	0.03165	0.03445	0.05233
		16.0445	0.03207	0.03517	0.05311
		16.0478	0.03237	0.03588	0.05376
		16.0511	0.03254	0.03666	0.0543
		16.0545	0.0326	0.03743	0.05466
		16.0578	0.0326	0.03809	0.05484
		16.0611	0.03248	0.03868	0.05478
		16.0645	0.03237	0.03916	0.0543
		16.0678	0.03225	0.03958	0.05352
		16.0711	0.03213	0.04005	0.05239
		16.0745	0.03195	0.04059	0.05102
		16.0778	0.03165	0.04119	0.04959
		16.0811	0.03129	0.04196	0.04816
		16.0845	0.0307	0.04274	0.04697
		16.0878	0.03004	0.04357	0.04607
		16.0911	0.02921	0.04441	0.0456
		16.0945	0.02837	0.04512	0.0456
		16.0978	0.02754	0.04566	0.04596
		16.1011	0.02688	0.04613	0.04655
		16.1045	0.0264	0.04655	0.04733
		16.1078	0.02623	0.04685	0.04798
		16.1111	0.02635	0.04721	0.04846
		16.1145	0.0267	0.04762	0.04864
		16.1178	0.02742	0.0481	0.04846
		16.1211	0.02825	0.0487	0.04792
		16.1245	0.02921	0.04929	0.04715
		16.1278	0.0301	0.04983	0.04625
		16.1311	0.03082	0.05019	0.0453
		16.1345	0.03135	0.05025	0.04447
		16.1378	0.03159	0.05001	0.04375
		16.1411	0.03153	0.04947	0.04327
		16.1445	0.03129	0.04858	0.04303
		16.1478	0.03093	0.04745	0.04297
		16.1511	0.0304	0.04619	0.04309
		16.1545	0.02986	0.04506	0.04339
		16.1578	0.02927	0.04405	0.04369
		16.1611	0.02873	0.04327	0.04393
		16.1645	0.02825	0.04292	0.04417
		16.1678	0.02778	0.04292	0.04435
		16.1711	0.02724	0.04321	0.04447
		16.1745	0.0267	0.04375	0.04464
		16.1778	0.02611	0.04441	0.04482
		16.1811	0.02545	0.04512	0.045
		16.1845	0.02491	0.04584	0.04506
		16.1878	0.02456	0.04643	0.04512
		16.1911	0.02444	0.04685	0.04512
		16.1945	0.02462	0.04715	0.04512
		16.1978	0.02515	0.04727	0.045
		16.2011	0.02605	0.04727	0.0447
		16.2045	0.02724	0.04721	0.04429
		16.2078	0.02867	0.04709	0.04381
		16.2111	0.03016	0.04703	0.04327
		16.2145	0.03171	0.04691	0.0428
		16.2178	0.03308	0.04673	0.0425
		16.2211	0.03427	0.04661	0.04232
		16.2245	0.03511	0.04643	0.04232
		16.2278	0.0357	0.04625	0.0425
		16.2311	0.03606	0.04601	0.04286
		16.2345	0.03618	0.04566	0.04339
		16.2378	0.03618	0.04518	0.04399
		16.2411	0.03618	0.04464	0.04464
		16.2445	0.03618	0.04399	0.04518
		16.2478	0.0363	0.04333	0.04566
		16.2511	0.03648	0.04268	0.04596
		16.2545	0.03678	0.04196	0.04613
		16.2578	0.03725	0.04137	0.04619
		16.2611	0.03773	0.04077	0.04625
		16.2645	0.03827	0.04023	0.04625
		16.2678	0.0388	0.03982	0.04631
		16.2711	0.03922	0.03946	0.04643
		16.2745	0.03952	0.0391	0.04673
		16.2778	0.03964	0.0388	0.04709
		16.2811	0.03952	0.0385	0.04762
		16.2845	0.03922	0.03821	0.04828
		16.2878	0.03868	0.03791	0.049
		16.2911	0.03797	0.03761	0.04971
		16.2945	0.03713	0.03737	0.05049
		16.2978	0.03612	0.03719	0.0512
		16.3011	0.03505	0.03707	0.0518
		16.3045	0.03392	0.03695	0.05233
		16.3078	0.03278	0.03684	0.05269
		16.3111	0.03171	0.03666	0.05299
		16.3145	0.03076	0.03654	0.05317
		16.3178	0.02992	0.0363	0.05323
		16.3211	0.02921	0.03606	0.05329
		16.3245	0.02873	0.03576	0.05329
		16.3278	0.02843	0.03546	0.05335
		16.3311	0.02843	0.03517	0.05341
		16.3345	0.02879	0.03505	0.05347
		16.3378	0.02944	0.03505	0.05347
		16.3411	0.0304	0.03523	0.05352
		16.3445	0.03171	0.03558	0.05341
		16.3478	0.03314	0.036	0.05323
		16.3511	0.03475	0.03648	0.05287
		16.3545	0.03636	0.03695	0.05233
		16.3578	0.03785	0.03731	0.05162
		16.3611	0.03904	0.03761	0.05084
		16.3645	0.03994	0.03773	0.04995
		16.3678	0.04047	0.03767	0.04911
		16.3711	0.04059	0.03743	0.04828
		16.3745	0.04035	0.03713	0.0475
		16.3778	0.03982	0.0369	0.04685
		16.3811	0.03898	0.03684	0.04631
		16.3845	0.03809	0.03701	0.0459
		16.3878	0.03713	0.03749	0.04554
		16.3911	0.0363	0.03839	0.04524
		16.3945	0.03564	0.03958	0.04488
		16.3978	0.03511	0.04119	0.04452
		16.4011	0.03475	0.04297	0.04411
		16.4045	0.03451	0.04494	0.04369
		16.4078	0.03445	0.04691	0.04333
		16.4111	0.03451	0.04882	0.04292
		16.4145	0.03475	0.05043	0.04256
		16.4178	0.03511	0.0518	0.04208
		16.4211	0.03564	0.05275	0.04166
		16.4245	0.0363	0.05329	0.04113
		16.4278	0.03713	0.05352	0.04059
		16.4311	0.03815	0.05335	0.04005
		16.4345	0.03928	0.05281	0.03946
		16.4378	0.04047	0.05215	0.03886
		16.4411	0.04154	0.05132	0.03827
		16.4445	0.04244	0.05054	0.03767
		16.4478	0.04309	0.04977	0.03707
		16.4511	0.04345	0.04911	0.03642
		16.4545	0.04351	0.04864	0.03582
		16.4578	0.04327	0.04822	0.03517
		16.4611	0.04292	0.04792	0.03445
		16.4645	0.0425	0.04768	0.03374
		16.4678	0.04208	0.04739	0.03302
		16.4711	0.04184	0.04703	0.03237
		16.4745	0.04172	0.04661	0.03195
		16.4778	0.04178	0.04613	0.03171
		16.4811	0.04202	0.0456	0.03165
		16.4845	0.04226	0.04512	0.03177
		16.4878	0.04244	0.04476	0.03195
		16.4911	0.04244	0.04447	0.03213
		16.4945	0.04226	0.04441	0.03219
		16.4978	0.04184	0.04452	0.03207
		16.5011	0.04119	0.0447	0.03183
		16.5045	0.04029	0.04488	0.03135
		16.5078	0.03922	0.045	0.03064
		16.5111	0.03821	0.04488	0.0298
		16.5145	0.03737	0.04458	0.02891
		16.5178	0.03678	0.04411	0.02813
		16.5211	0.03648	0.04333	0.02748
		16.5245	0.03654	0.04238	0.02706
		16.5278	0.03684	0.04131	0.02682
		16.5311	0.03737	0.04023	0.02682
		16.5345	0.03803	0.03934	0.02706
		16.5378	0.03874	0.03868	0.02742
		16.5411	0.03934	0.03839	0.02801
		16.5445	0.03982	0.03833	0.02861
		16.5478	0.04011	0.03856	0.02933
		16.5511	0.04029	0.03898	0.02992
		16.5545	0.04047	0.03958	0.03052
		16.5578	0.04077	0.04011	0.03099
		16.5611	0.04113	0.04065	0.03141
		16.5645	0.04166	0.04107	0.03171
		16.5678	0.04238	0.04137	0.03195
		16.5711	0.04315	0.04154	0.03201
		16.5745	0.04393	0.04166	0.03207
		16.5778	0.04452	0.04178	0.03213
		16.5811	0.045	0.0419	0.03213
		16.5845	0.04518	0.04202	0.03219
		16.5878	0.04512	0.04208	0.03231
		16.5911	0.04488	0.0422	0.03237
		16.5945	0.04458	0.04232	0.03254
		16.5978	0.04429	0.04244	0.03266
		16.6011	0.04405	0.04256	0.03284
		16.6045	0.04399	0.04268	0.03302
		16.6078	0.04411	0.04286	0.03308
		16.6111	0.04452	0.04309	0.03308
		16.6145	0.04512	0.04339	0.03302
		16.6178	0.04596	0.04375	0.03278
		16.6211	0.04685	0.04405	0.03242
		16.6245	0.0478	0.04429	0.03195
		16.6278	0.04876	0.04429	0.03141
		16.6311	0.04971	0.04411	0.03082
		16.6345	0.05066	0.04357	0.03022
		16.6378	0.05156	0.0428	0.02962
		16.6411	0.05233	0.04172	0.02903
		16.6445	0.05299	0.04041	0.02849
		16.6478	0.05352	0.03904	0.02813
		16.6511	0.05394	0.03761	0.02784
		16.6545	0.05418	0.0363	0.02766
		16.6578	0.0543	0.03517	0.02754
		16.6611	0.0543	0.03427	0.02742
		16.6645	0.05418	0.03362	0.0273
		16.6678	0.05388	0.03326	0.02718
		16.6711	0.05352	0.0332	0.027
		16.6745	0.05305	0.03344	0.02682
		16.6778	0.05257	0.03397	0.02652
		16.6811	0.05209	0.03475	0.02617
		16.6845	0.05174	0.03564	0.02569
		16.6878	0.05156	0.03666	0.02521
		16.6911	0.05156	0.03767	0.02474
		16.6945	0.05186	0.03862	0.02426
		16.6978	0.05233	0.03946	0.02384
		16.7011	0.05305	0.04011	0.02348
		16.7045	0.05388	0.04053	0.02325
		16.7078	0.05472	0.04059	0.02307
		16.7111	0.05555	0.04035	0.02295
		16.7145	0.05621	0.03982	0.02283
		16.7178	0.05662	0.03904	0.02271
		16.7211	0.05662	0.03815	0.02253
		16.7245	0.05633	0.03713	0.02229
		16.7278	0.05561	0.036	0.02205
		16.7311	0.0546	0.03493	0.02182
		16.7345	0.05329	0.03392	0.02158
		16.7378	0.05186	0.03308	0.02152
		16.7411	0.05037	0.03248	0.0217
		16.7445	0.04894	0.03219	0.02205
		16.7478	0.04774	0.03213	0.02277
		16.7511	0.04685	0.03231	0.02366
		16.7545	0.04637	0.03272	0.0248
		16.7578	0.04637	0.03332	0.02611
		16.7611	0.04685	0.03403	0.02748
		16.7645	0.04774	0.03481	0.02873
		16.7678	0.049	0.03546	0.02986
		16.7711	0.05043	0.03594	0.03082
		16.7745	0.05203	0.03624	0.03147
		16.7778	0.05358	0.03618	0.03189
		16.7811	0.05502	0.03588	0.03201
		16.7845	0.05627	0.03529	0.03195
		16.7878	0.05716	0.03451	0.03177
		16.7911	0.0577	0.03362	0.03153
		16.7945	0.05794	0.03278	0.03123
		16.7978	0.05788	0.03201	0.03105
		16.8011	0.05746	0.03141	0.03099
		16.8045	0.05674	0.03105	0.03099
		16.8078	0.05573	0.03093	0.03123
		16.8111	0.05448	0.03105	0.03147
		16.8145	0.05311	0.03141	0.03171
		16.8178	0.05168	0.03183	0.03195
		16.8211	0.05037	0.03231	0.03201
		16.8245	0.04917	0.03266	0.03195
		16.8278	0.04822	0.0329	0.03159
		16.8311	0.0475	0.03296	0.03099
		16.8345	0.04715	0.03284	0.03022
		16.8378	0.04709	0.03248	0.02921
		16.8411	0.04727	0.03195	0.02813
		16.8445	0.0475	0.03129	0.02706
		16.8478	0.04768	0.03064	0.02611
		16.8511	0.04774	0.02998	0.02533
		16.8545	0.0475	0.0295	0.02486
		16.8578	0.04703	0.02921	0.02462
		16.8611	0.04631	0.02909	0.02462
		16.8645	0.04542	0.02915	0.0248
		16.8678	0.04441	0.02939	0.02509
		16.8711	0.04333	0.02974	0.02539
		16.8745	0.04244	0.03004	0.02557
		16.8778	0.04166	0.03034	0.02569
		16.8811	0.04113	0.03052	0.02569
		16.8845	0.04077	0.03058	0.02551
		16.8878	0.04053	0.03052	0.02521
		16.8911	0.04041	0.0304	0.0248
		16.8945	0.04023	0.03022	0.02426
		16.8978	0.04005	0.03004	0.02378
		16.9011	0.03976	0.02986	0.02342
		16.9045	0.0394	0.0298	0.02319
		16.9078	0.03904	0.02986	0.02307
		16.9111	0.03874	0.03004	0.02319
		16.9145	0.03856	0.03022	0.0236
		16.9178	0.0385	0.03046	0.0242
[truncated: 6,925 more rows]

## Sheet: Figure 2d
Figure 2d	Time	1	2	3
	0.144	2	3	2
	0.174	2	3	2
	0.203	2	3	2
	0.244	2	2	2
	0.273	2	2	2
	0.314	2	2	2
	0.343	2	2	2
	0.373	2	2	2
	0.413	2	2	2
	0.443	2	2	2
	0.472	2	2	2
	0.513	2	2	2
	0.542	2	1	2
	0.583	4	3	3
	0.612	7	6	7
	0.642	10	10	11
	0.683	13	14	15
	0.712	17	19	20
	0.742	20	23	25
	0.782	24	28	31
	0.812	24	29	33
	0.852	22	27	31
	0.882	19	25	29
	0.911	16	22	25
	0.952	13	18	22
	0.981	9	15	18
	1.01	6	11	13
	1.051	5	8	11
	1.081	4	8	11
	1.121	4	7	10
	1.151	5	6	10
	1.18	5	6	11
	1.221	5	5	11
	1.25	5	5	10
	1.28	4	4	10
	1.32	4	4	9
	1.35	4	3	7
	1.39	3	3	6
	1.42	2	2	4
	1.449	2	1	3
	1.49	1	1	2
	1.519	1	1	1
	1.549	1	0	1
	1.589	1	0	0
	1.619	0	0	0
	1.66	0	0	0
	1.689	1	0	0
	1.718	1	1	1
	1.759	1	1	1
	1.788	1	1	1
	1.818	1	1	1
	1.858	1	0	1
	1.888	1	0	1
	1.929	1	0	1
	1.958	2	0	1
	1.987	2	0	1
	2.028	2	0	1
	2.057	2	0	1
	2.087	2	0	1
	2.127	2	0	1
	2.157	2	0	1
	2.197	2	0	1
	2.227	1	0	1
	2.256	1	1	1
	2.297	1	1	1
	2.326	2	1	1
	2.356	2	1	1
	2.397	2	2	1
	2.426	3	2	2
	2.467	3	2	2
	2.496	3	3	1
	2.526	4	3	1
	2.566	4	3	2
	2.596	4	3	2
	2.625	5	3	2
	2.666	5	3	2
	2.695	6	3	3
	2.736	7	4	4
	2.765	8	5	5
	2.795	9	6	7
	2.835	11	7	8
	2.865	13	8	10
	2.894	14	9	10
	2.935	16	10	11
	2.964	17	10	12
	3.005	17	10	11
	3.035	17	9	10
	3.064	16	8	9
	3.105	14	7	7
	3.134	11	5	6
	3.163	9	4	4
	3.204	7	3	3
	3.234	5	2	2
	3.274	4	1	1
	3.304	3	1	1
	3.333	2	1	1
	3.374	2	1	1
	3.403	2	1	1
	3.433	2	1	1
	3.473	2	2	1
	3.503	2	4	1
	3.543	2	6	1
	3.573	3	8	1
	3.602	4	11	1
	3.643	6	15	1
	3.672	8	18	2
	3.702	11	21	2
	3.743	15	24	2
	3.772	20	26	3
	3.813	24	28	5
	3.842	27	29	7
	3.872	30	29	10
	3.912	33	29	13
	3.942	34	30	17
	3.971	35	29	21
	4.012	34	29	24
	4.041	32	28	28
	4.082	30	27	30
	4.111	27	26	33
	4.141	24	25	34
	4.181	22	24	35
	4.211	20	23	35
	4.24	18	21	34
	4.281	16	20	33
	4.31	15	19	31
	4.351	15	18	29
	4.381	14	17	28
	4.41	14	17	26
	4.451	14	16	24
	4.48	13	16	23
	4.509	13	16	22
	4.55	12	16	21
	4.579	12	16	21
	4.62	12	15	20
	4.65	11	15	20
	4.679	11	15	20
	4.72	12	16	19
	4.749	12	16	19
	4.779	13	16	20
	4.819	13	17	21
	4.849	14	19	21
	4.889	15	20	22
	4.919	15	22	23
	4.948	16	23	24
	4.989	16	25	24
	5.018	16	27	24
	5.048	17	29	24
	5.089	37	31	23
	5.118	123	35	21
	5.159	313	239	25
	5.188	574	791	96
	5.217	863	1639	358
	5.258	1169	2668	776
	5.288	1482	3824	1276
	5.317	1766	5052	1808
	5.358	1918	6322	2361
	5.387	1866	7221	2919
	5.428	1678	7456	3352
	5.457	1434	7121	3411
	5.487	1161	6446	3165
	5.527	871	5556	2767
	5.557	589	4559	2312
	5.586	368	3500	1822
	5.627	243	2598	1314
	5.656	183	1999	855
	5.697	145	1656	572
	5.726	118	1455	432
	5.756	97	1309	358
	5.797	78	1163	297
	5.826	60	1008	246
	5.855	45	848	200
	5.896	32	690	160
	5.926	22	540	125
	5.966	15	401	94
	5.996	10	292	69
	6.025	7	213	52
	6.066	5	159	40
	6.095	4	121	31
	6.125	3	94	24
	6.165	2	75	19
	6.195	2	60	15
	6.235	2	49	12
	6.265	2	42	10
	6.294	1	35	8
	6.335	1	29	7
	6.364	1	24	7
	6.394	1	21	6
	6.434	1	18	5
	6.464	0	16	5
	6.504	0	14	4
	6.534	0	12	4
	6.563	0	11	3
	6.604	0	10	3
	6.633	0	9	2
	6.663	0	8	2
	6.704	0	7	2
	6.733	0	6	2
	6.774	0	6	1
	6.803	0	5	1
	6.832	0	4	1
	6.873	0	4	1
	6.903	0	4	1
	6.932	0	4	1
	6.973	0	4	1
	7.002	0	3	1
	7.043	0	3	1
	7.072	0	3	1
	7.102	0	2	0
	7.142	0	2	1
	7.172	0	2	1
	7.201	0	2	1
	7.242	0	2	0
	7.271	0	2	0
	7.312	0	2	0
	7.341	0	2	0
	7.371	0	2	0
	7.412	0	2	0
	7.441	0	2	0
	7.47	0	2	0
	7.511	0	2	0
	7.541	0	2	0
	7.581	0	2	0
	7.611	0	2	0
	7.64	0	2	0
	7.681	0	1	0
	7.71	0	1	0
	7.74	0	1	0
	7.78	0	1	0
	7.81	0	1	0
	7.85	0	1	0
	7.88	0	1	0
	7.909	0	1	0
	7.95	0	1	0
	7.979	0	1	0
	8.009	0	1	0
	8.049	0	1	0
	8.079	0	1	0
	8.12	0	1	0
	8.149	0	1	0
	8.178	0	1	0
	8.219	0	1	0
	8.249	0	1	0
	8.278	0	1	0
	8.319	0	1	0
	8.348	0	1	0
	8.389	0	1	0
	8.418	0	1	0
	8.447	0	1	0
	8.488	0	1	0
	8.517	0	1	0
	8.547	0	1	0
	8.588	0	1	0
	8.617	0	1	0
	8.658	0	1	0
	8.687	0	1	0
	8.717	0	0	0
	8.757	0	0	0
	8.787	0	1	0
	8.816	0	1	0
	8.857	0	1	0
	8.886	0	1	0
	8.927	0	1	0
	8.956	0	1	0
	8.986	0	2	0
	9.026	0	2	0
	9.056	0	2	0
	9.085	1	2	0
	9.126	1	2	0
	9.155	1	2	1
	9.196	1	2	1
	9.225	1	2	1
	9.255	1	2	1
	9.296	1	2	1
	9.325	1	2	2
	9.354	1	2	2
	9.395	1	2	2
	9.425	1	2	2
	9.465	1	2	3
	9.495	1	3	3
	9.524	1	3	3
	9.565	1	2	2
	9.594	1	2	2
	9.624	1	2	2
	9.665	1	2	2
	9.694	2	2	2
	9.735	2	3	2
	9.764	2	3	3
	9.793	2	3	3
	9.834	2	3	3
	9.863	3	3	3
	9.893	3	3	3
	9.934	3	3	3
	9.963	3	3	3
	10.004	2	3	3
	10.033	2	3	2
	10.063	2	3	2
	10.103	2	3	2
	10.133	2	3	2
	10.162	2	3	2
	10.203	2	3	2
	10.232	2	3	3
	10.273	2	3	3
	10.302	2	3	3
	10.332	2	3	4
	10.372	3	3	4
	10.402	3	3	4
	10.431	3	3	4
	10.472	3	4	4
	10.501	3	4	5
	10.542	4	5	5
	10.571	4	5	5
	10.601	4	6	5
	10.641	5	6	5
	10.671	5	6	5
	10.7	5	6	4
	10.741	5	6	4
	10.77	5	5	3
	10.811	4	5	3
	10.84	4	5	2
	10.87	3	4	2
	10.911	3	3	2
	10.94	2	3	1
	10.969	2	2	1
	11.01	1	2	1
	11.04	1	2	1
	11.08	1	1	0
	11.11	0	1	0
	11.139	0	1	0
	11.18	0	1	0
	11.209	0	1	0
	11.239	0	0	0
	11.279	0	0	0
	11.309	0	0	0
	11.349	0	0	0
	11.379	0	0	0
	11.408	0	1	0
	11.449	1	1	1
	11.478	1	1	1
	11.508	2	1	1
	11.549	2	2	2
	11.578	2	2	2
	11.619	3	4	4
	11.648	5	4	5
	11.677	6	5	7
	11.718	7	6	8
	11.748	8	8	10
	11.777	9	9	12
	11.818	10	10	13
	11.847	10	10	14
	11.888	10	10	14
	11.917	9	9	14
	11.947	9	9	14
	11.987	8	8	13
	12.017	8	7	12
	12.046	7	6	11
	12.087	6	5	10
	12.116	6	4	10
	12.157	6	3	10
	12.186	6	3	9
	12.216	5	2	8
	12.257	5	2	7
	12.286	4	2	7
	12.315	4	2	6
	12.356	3	2	5
	12.385	3	2	4
	12.426	3	2	4
	12.456	2	2	3
	12.485	2	2	3
	12.526	2	2	3
	12.555	2	2	2
	12.584	2	2	2
	12.625	1	2	2
	12.654	1	1	2
	12.695	1	1	2
	12.725	2	1	2
	12.754	2	1	2
	12.795	2	1	2
	12.824	3	1	2
	12.853	3	1	2
	12.894	3	1	2
	12.924	3	1	3
	0
	6.534
	0
	6.563
	0
	6.604
	0
	6.633
	0
	6.663
	0
	6.704
	0
	6.733
	0
	6.774
	0
	6.803
	0
	6.832
	0
	6.873
	0
	6.903
	0
	6.932
	0
	6.973
	0
	7.002
	0
	7.043
	0
	7.072
	0
	7.102
	0
	7.142
	0
	7.172
	0
	7.201
	0
	7.242
	0
	7.271
	0
	7.312
	0
	7.341
	0
	7.371
	0
	7.412
	0
	7.441
	0
	7.47
	0
	7.511
	0
	7.541
	0
	7.581
	0
	7.611
	0
	7.64
	0
	7.681
	0
	7.71
	0
	7.74
	0
	7.78
	0
	7.81
	0
	7.85
	0
	7.88
	0
	7.909
	0
	7.95
	0
	7.979
	0
	8.009
	0
	8.049
	0
	8.079
	0
	8.12
	0
	8.149
	0
	8.178
	0
	8.219
	0
	8.249
	0
	8.278
	0
	8.319
	0
	8.348
	0
	8.389
	0
	8.418
	0
	8.447
	0
	8.488
	0
	8.517
	0
	8.547
	0
	8.588
	0
	8.617
	0
	8.658
	0
	8.687
	0
	8.717
	0
	8.757
	0
	8.787
	0
	8.816
	0
	8.857
	0
	8.886
	0
	8.927
	0
	8.956
	0
	8.986
	0
	9.026
	0
	9.056
	0
	9.085
	1
	9.126
	1
	9.155
	1
	9.196
	1
	9.225
	1
	9.255
	1
	9.296
	1
	9.325
	1
	9.354
	1
	9.395
	1
	9.425
	1
	9.465
	1
	9.495
	1
	9.524
	1
	9.565
	1
	9.594
	1
	9.624
	1
	9.665
	1
	9.694
	2
	9.735
	2
	9.764
	2
	9.793
	2
	9.834
	2
	9.863
	3
	9.893
	3
	9.934
	3
	9.963
	3
	10.004
	2
	10.033
	2
	10.063
	2
	10.103
	2
	10.133
	2
	10.162
	2
	10.203
	2
	10.232
	2
	10.273
	2
	10.302
	2
	10.332
	2
	10.372
	3
	10.402
	3
	10.431
	3
	10.472
	3
	10.501
	3
	10.542
	4
	10.571
	4
	10.601
	4
	10.641
	5
	10.671
	5
	10.7
	5
	10.741
	5
	10.77
	5
	10.811
	4
	10.84
	4
	10.87
	3
	10.911
	3
	10.94
	2
	10.969
	2
	11.01
	1
	11.04
	1
	11.08
	1
	11.11
	0
	11.139
	0
	11.18
	0
	11.209
	0
	11.239
	0
	11.279
	0
	11.309
	0
	11.349
	0
	11.379
	0
	11.408
	0
	11.449
	1
	11.478
	1
	11.508
	2
	11.549
	2
	11.578
	2
	11.619
	3
	11.648
	5
	11.677
	6
	11.718
	7
	11.748
	8
	11.777
	9
	11.818
	10
	11.847
	10
	11.888
	10
	11.917
	9
	11.947
	9
	11.987
	8
	12.017
	8
	12.046
	7
	12.087
	6
	12.116
	6
	12.157
	6
	12.186
	6
	12.216
	5
	12.257
	5
	12.286
	4
	12.315
	4
	12.356
	3
	12.385
	3
	12.426
	3
	12.456
	2
	12.485
	2
	12.526
	2
	12.555
	2
	12.584
	2
	12.625
	1
	12.654
	1
	12.695
	1
	12.725
	2
	12.754
	2
	12.795
	2
	12.824
	3
	12.853
	3
	12.894
	3
	12.924
	3

## Sheet: Figure 2e
	Figure 2e	Time	1	2	3
		0.391	0	0	0
		0.46	0	0	0
		0.539	0	0	0
		0.607	0	0	0
		0.687	0	0	0
		0.755	0	0	0
		0.834	0	0	0
		0.903	0	0	0
		0.982	0	0	0
		1.05	0	0	0
		1.13	0	0	0
		1.198	0	0	0
		1.277	0	0	0
		1.345	1	0	1
		1.425	4	2	2
		1.493	7	6	3.5
		1.573	13	12	5.5
		1.641	21	22	7.5
		1.72	31	34	10.5
		1.788	42	51	14
		1.868	51	67	16.5
		1.936	57	80	18
		2.015	62	90	18.5
		2.083	61	95	19
		2.163	57	92	18.5
		2.231	47	84	16.5
		2.31	37	68	13.5
		2.379	27	52	10.5
		2.458	18	37	7.5
		2.526	10	24	5
		2.606	5	13	3
		2.674	1	6	1.5
		2.753	0	2	0.5
		2.822	0	1	0
		2.901	0	0	0
		2.969	0	0	0
		3.049	0	0	0
		3.117	0	0	0
		3.196	0	0	0
		3.264	0	0	0
		3.344	0	0	0
		3.412	0	0	0
		3.491	0	0	0
		3.56	0	0	0
		3.639	0	0	0
		3.707	0	0	0
		3.787	0	0	0
		3.855	0	0	0
		3.934	0	0	0
		4.002	0	0	0
		4.082	0	1	0
		4.15	0	1	0
		4.23	0	2	0.5
		4.298	1	3	0.5
		4.377	1	4	0.5
		4.445	1	4	1
		4.525	2	5	1
		4.593	2	6	1
		4.673	2	7	1.5
		4.741	3	7	2.5
		4.82	3	8	3.5
		4.888	5	10	4.5
		4.968	5	12	5.5
		5.036	6	14	6
		5.116	6	15	7
		5.184	7	16	7.5
		5.263	7	17	6.5
		5.331	7	17	5.5
		5.411	6	15	4.5
		5.479	4	12	3.5
		5.558	3	9	2.5
		5.627	3	7	1.5
		5.706	2	4	1
		5.774	1	2	0.5
		5.854	0	1	0.5
		5.922	0	0	0.5
		6.001	0	0	0
		6.069	0	0	0
		6.149	0	0	0
		6.217	0	0	0
		6.297	0	0	0
		6.365	0	0	0
		6.444	0	0	0
		6.512	0	0	0
		6.592	0	0	0
		6.66	0	0	0
		6.74	0	0	0
		6.808	0	0	0
		6.887	0	0	0
		6.955	0	0	0
		7.035	0	0	0
		7.103	0	0	0
		7.182	0	0	0
		7.251	0	0	0
		7.33	0	0	0
		7.398	0	0	0
		7.478	0	0	0
		7.546	0	0	0
		7.625	0	0	0
		7.693	0	0	0
		7.773	0	0	0
		7.841	0	0	0
		7.921	0	0	0
		7.989	0	0	0
		8.068	0	0	0
		8.136	0	0	0
		8.216	0	0	0.5
		8.284	0	0	0.5
		8.364	0	0	0.5
		8.432	0	0	0.5
		8.511	0	0	0.5
		8.579	0	0	0.5
		8.659	0	0	0.5
		8.727	0	0	0.5
		8.806	0	0	0.5
		8.875	0	0	0.5
		8.954	0	0	0.5
		9.022	0	0	0.5
		9.102	0	0	0.5
		9.17	0	0	0.5
		9.249	0	0	0.5
		9.318	0	0	0.5
		9.397	0	0	0.5
		9.465	0	0	0.5
		9.544	0	0	0.5
		9.613	0	1	1
		9.692	0	1	1.5
		9.76	1	1	2
		9.84	1	2	2.5
		9.908	2	3	3.5
		9.987	2	3	4.5
		10.056	3	4	5
		10.135	4	5	5.5
		10.203	4	6	6
		10.283	4	6	6.5
		10.351	4	6	6
		10.43	4	6	5.5
		10.498	4	6	5
		10.578	4	5	4.5
		10.646	3	5	3.5
		10.725	3	4	2.5
		10.794	2	3	2
		10.873	2	3	1.5
		10.941	1	2	1
		11.021	1	1	0.5
		11.089	0	1	0.5
		11.168	0	0	0
		11.236	0	0	0
		11.316	0	0	0
		11.384	0	0	0
		11.464	0	0	0
		11.532	0	0	0
		11.611	0	0	0
		11.679	0	0	0
		11.759	0	0	0
		11.827	0	0	0
		11.906	0	0	0
		11.975	0	0	0
		12.054	0	0	0
		12.122	0	0	0
		12.202	0	0	0
		12.27	0	0	0
		12.349	0	0	0
		12.418	0	0	0
		12.497	0	0	0
		12.565	0	0	0
		12.645	0	0	0
		12.713	0	0	0
		12.792	0	0	0
		12.86	0	0	0
		12.94	0	0	0
		13.008	0	0

## Sheet: Figure 2f
	Figure 2f	This study			mean	Standard Deviation	AST IV			mean	Standard Deviation
		Parameter 1	Parameter 2	Parameter 3			Parameter 1	Parameter 2	Parameter 3
	3	40	39	43	39.5	0.70711	20	18	22	20	2
	6	76	74	77	75	1.41421	41	38	43	40.6667	2.51661
	12	94	95	95	94.5	0.70711	55	52	53	53.3333	1.52753
	24	97	94	95	95.5	2.12132	70	68	72	70	2
	48	98	97	97	97.5	0.70711	75	73	74	74	1

## Sheet: Figure 3c
Figure 3c	Time(h)	polyP6-1	polyP6-2	polyP6-3	Mean	Standard deviation	Control-1	Control-2	Control-3	Mean	Standard deviation
		Parameter 1	Parameter 2	Parameter 3			Parameter 1	Parameter 2	Parameter 3
	6	150	220	260	210	55.6776	50	60	100	70	26.4575
	12	650	530	720	633.333	96.0902	220	180	260	220	40
	24	720	640	790	716.667	75.0555	280	180	290	250	60.8276
	36	450	380	560	463.333	90.7377	150	120	210	160	45.8258
	48	310	250	380	313.333	65.0641	100	60	150	103.333	45.0925

## Sheet: Figure 3f
	Figure 3F		Extracellular 1	Extracellular 2	Extracellular 3	Mean	Standard deviation	Intracellular 1	Intracellular 2	Intracellular 3	Mean	Standard deviation
		1	79.9	88.4	69.7	79.3333	9.36287	25.5	3.4	47.6	25.5	22.1
		2	1278.4	1224	1241	1247.8	27.8302	260.1	222.7	292.4	258.4	34.8811
		3	1368.5	1409.3	1421.2	1399.67	27.6392	316.2	336.6	331.5	328.1	10.6165

## Sheet: Figure 4c
Figure 4c	Time	PAPS	APS
	0.295	1	1
	0.374	1	1
	0.443	1	1
	0.522	1	1
	0.59	1	1
	0.67	1	0
	0.738	2	0
	0.817	2	0
	0.886	2	0
	0.965	1	0
	1.033	1	0
	1.113	1	0
	1.181	1	0
	1.26	1	0
	1.328	0	0
	1.408	0	0
	1.476	0	0
	1.555	0	0
	1.624	0	0
	1.703	0	0
	1.771	0	0
	1.851	0	1
	1.919	0	1
	1.998	0	1
	2.067	1	2
	2.146	1	2
	2.214	1	2
	2.294	1	2
	2.362	1	2
	2.441	1	2
	2.51	1	1
	2.589	1	1
	2.657	1	1
	2.737	1	1
	2.805	1	1
	2.884	1	1
	2.952	1	1
	3.032	1	1
	3.1	3	1
	3.179	5	1
	3.248	8	1
	3.327	11	1
	3.395	15	1
	3.475	18	1
	3.543	20	2
	3.622	22	2
	3.69	26	2
	3.77	70	11
	3.838	180	50
	3.917	304	102
	3.986	436	159
	4.065	568	218
	4.133	702	277
	4.213	825	337
	4.281	868	379
	4.36	778	359
	4.429	660	317
	4.508	528	262
	4.576	393	204
	4.656	258	146
	4.724	129	87
	4.803	40	37
	4.872	19	17
	4.951	13	9
	5.019	14	7
	5.099	17	8
	5.167	21	8
	5.246	25	10
	5.315	29	11
	5.394	31	13
	5.462	32	14
	5.542	32	14
	5.61	31	14
	5.689	29	14
	5.757	26	13
	5.837	24	11
	5.905	20	10
	5.984	17	9
	6.053	15	8
	6.132	13	7
	6.2	11	7
	6.28	10	7
	6.348	8	6
	6.427	8	6
	6.496	8	6
	6.575	7	5
	6.643	7	5
	6.722	7	5
	6.791	6	5
	6.87	7	4
	6.938	7	4
	7.018	7	5
	7.086	7	5
	7.165	8	5
	7.234	8	5
	7.313	8	5
	7.381	8	6
	7.461	8	6
	7.529	8	5
	7.608	8	5
	7.677	8	5
	7.756	7	5
	7.824	7	4
	7.904	7	4
	7.972	7	4
	8.051	6	5
	8.12	6	5
	8.199	5	5
	8.267	5	5
	8.347	6	7
	8.415	9	11
	8.494	13	15
	8.562	18	21
	8.642	25	28
	8.71	34	35
	8.789	42	43
	8.858	48	50
	8.937	53	53
	9.005	54	54
	9.085	53	53
	9.153	50	50
	9.232	45	45
	9.3	39	39
	9.38	32	33
	9.448	26	27
	9.527	21	22
	9.596	17	17
	9.675	13	13
	9.743	10	10
	9.823	7	8
	9.891	5	6
	9.97	4	5
	10.039	3	4
	10.118	2	3
	10.186	2	3
	10.266	2	2
	10.334	3	2
	10.413	5	5
	10.481	10	9
	10.561	17	15
	10.629	23	21
	10.709	30	27
	10.777	36	33
	10.856	42	40
	10.924	44	40
	11.004	40	36
	11.072	33	30
	11.151	26	24
	11.219	20	18
	11.299	13	11
	11.367	6	5
	11.447	2	2
	11.515	0	0
	11.594	0	0
	11.662	0	0
	11.742	0	0
	11.81	0	0
	11.889	0	0
	11.958	0	0
	12.037	0	0
	12.105	0	0
	12.185	0	0
	12.253	0	0
	12.332	0	0
	12.401	0	0
	12.48	0	0
	12.548	0	0
	12.628	0	0
	12.696	0	0
	12.775	0	0
	12.844	0	0
	12.923	0	1

[truncated: 23 more sheets: Figure 4d, Figure 4e, Figure 4f, Figure 5b, Figure 6c, Figure 7d, Figure 7e, Figure 7f, Figure 7g, Figure 7h, Figure 7i, Table 1, Supplementary Fig.1, Supplementary Fig.2, Supplementary Fig.3, Supplementary Fig.4, Supplementary Fig.5, Supplementary Fig.6, Supplementary Fig.9, Supplementary Fig.12 …]
